# Supplementary material for: RNase H genes cause distinct impacts on RNA:DNA hybrid formation and mutagenesis genome wide
Source: Sci Adv. 2023 Jul 26;9(30):eadi5945. doi: 10.1126/sciadv.adi5945 (PMC10371020; doi:10.1126/sciadv.adi5945)
Supplement: Supplementary file 2 — Data files S1 and S2 [file sciadv.adi5945_data_files_s1_and_s2.zip]

Archive with 2 entries (2 files):
- adi5945_Data_file_S1.xlsx
- adi5945_Data_file_S2.xlsx
