# Supplementary material for: RNase H genes cause distinct impacts on RNA:DNA hybrid formation and mutagenesis genome wide
Source: Sci Adv. 2023 Jul 26;9(30):eadi5945. doi: 10.1126/sciadv.adi5945 (PMC10371020; doi:10.1126/sciadv.adi5945)
Supplement: Supplementary file 2 — Data files S1 and S2 [file sciadv.adi5945_data_files_s1_and_s2.zip › adi5945_Data_file_S1.xlsx]

## Sheet: Sheet key
Table S1 of Schroeder and Randall et al.
This Excel Workbook comprises three sheets. This sheet contains a brief explanation of the information that can be found in each of the other two sheets.
Sheet name	Contents
Strains	Strains used in this study
Oligonucleotides	Oligonucleotides used in this study
qPCR primers	Primers used for qPCR in this study
qPCR data	Raw data used to generate estimates in Figure 1. To reproduce the analysis, see Supplemental Methods and associated code.

## Sheet: Strains
Strain	Genotype	Citation
JWS208	PY79, Prototroph SPβ0	P. Youngman, J. B. Perkins, R. Losick, Construction of a cloning site near one end of Tn917 into which foreign DNA may be inserted without affecting transposition in Bacillus subtilis or expression of the transposon-borne erm gene. Plasmid. 12, 1–9 (1984).
JWS207	ΔrnhC with single-nucleotide deletion in the terminator for rnhC/pheT	This work
JWS224	ΔrnhC originator for MA line experiment	This work
JWS105	ΔrnhB	N. Y. Yao, J. W. Schroeder, O. Yurieva, L. A. Simmons, M. E. O’Donnell, Cost of rNTP/dNTP pool imbalance at the replication fork. Proc. Natl. Acad. Sci. U. S. A. 110, 12942–12947 (2013).
WGH29	ΔrnhC, amyE::pspnkrnhC (spcr)	J. R. Randall, W. G. Hirst, L. A. Simmons, Substrate specificity for bacterial RNase HII and HIII is influenced by metal availability. J. Bacteriol. (2018), doi:10.1128/JB.00401-17.
WGH28	ΔrnhC, amyE::pspnkrnhB (spcr)	J. R. Randall, W. G. Hirst, L. A. Simmons, Substrate specificity for bacterial RNase HII and HIII is influenced by metal availability. J. Bacteriol. (2018), doi:10.1128/JB.00401-17.
JRR38	ΔrnhC, amyE::pspnkpolA (spcr)	This work
JWS267	lexA::erm	This work
JWS266	lexA::lexA[G92D]	This work
JWS268	rnhC::erm, lexA::lexA[G92D]	This work
LAS366	tagC::tagC-GFP (spcr)	L. A. Simmons, A. I. Goranov, H. Kobayashi, B. W. Davies, D. S. Yuan, A. D. Grossman, G. C. Walker, Comparison of responses to double-strand breaks between Escherichia coli and Bacillus subtilis reveals different requirements for SOS induction. J. Bacteriol. 191, 1152–1161 (2009).
LAS40	recA::recA-GFP (spcr)	L. A. Simmons, A. D. Grossman, G. C. Walker, Replication is required for the RecA localization response to DNA damage in Bacillus subtilis. Proc. Natl. Acad. Sci. U. S. A. 104, 1360–1365 (2007).
TAT4	ΔrnhC, recA::recA-GFP (spcr)	This work
WGH35	ΔrnhC, tagC::tagC-GFP (spcr)	This work
JRR1	MC1061	M. J. Casadaban, S. N. Cohen, Analysis of gene control signals by DNA fusion and cloning in Escherichia coli. J. Mol. Biol. 138, 179–207 (1980).
JRR2	BL21DE3	F. W. Studier, B. A. Moffatt, Use of bacteriophage T7 RNA polymerase to direct selective high-level expression of cloned genes. J. Mol. Biol. 189, 113–130 (1986).
NM009	E. coli MG1655 (F- lambda- ilvG- rfb-50 rph-1) with pNM004 (PBAD-Sɣ3)	This work
BL21G	E. coli B F– ompT hsdS(r – m –) dcm+ Tetr gal endA Htp	Agilent
NM003	E. coli BL21G overexpressing HA/His tagged HBD from arabinose-inducible promoter	This work

## Sheet: Oligonucleotides
Name	Description	Sequence
oJR332	R-loop coding	/5IRD700/GCGATCCAGAGGTTCACCTGTTTTTTTTTTTTTTTTTTTTGCCGTTGACCACTAACCGCG
oJR335	R-loop template	CGCGGTTAGTGGTCAACGGCCTCACATCTCCACCATCCTCCAGGTGAACCTCTGGATCGC
oJR336	R-loop mRNA	/5IRD800CWN/cuggaggauggaggaugguggagaugugagggaacgcugu
oJR260	polA overexpression	CGACTAAGGAGGTATACATATGACGGAACGAAAAAAATTAGTGC
oJR261	polA overexpression	GCTTGCATGCGGCTAGCTTATTTCGCATCGTACCAAGATGG
oEB64	lexA up/down	CCAAGCTTGCATGCCTGCAGGTCGACCGTTTTGAGGTGCGAAAAATGACG
oEB65	lexA up/down	TGTAAAACGACGGCCAGTGAATTCCTCTCCGTAAAGGAAGAGGGGG
oEB58	G92D QC	CACGGCGGACTCTCCTATTACAG
oEB59	G92D QC	GGAGAGTCCGCCGTGACTTTC
P2918	RNA:DNA hybrid spike-in	rUrArGrCrUrUrArArCrArGrCrGrCrArUrGrGrArGrCrCrArCrCrCrGrCrUrArArCGCGGGTGGCTCCATGCGCTGTTAAGCTA
P2924	ssDNA_seq_primer_bc_1	CAAGCAGAAGACGGCATACGAGATCGTGATGTGACTGGAGTTCAGACGTGT
P2925	ssDNA_seq_primer_bc_2	CAAGCAGAAGACGGCATACGAGATACATCGGTGACTGGAGTTCAGACGTGT
P2926	ssDNA_seq_primer_bc_3	CAAGCAGAAGACGGCATACGAGATGCCTAAGTGACTGGAGTTCAGACGTGT
P2927	ssDNA_seq_primer_bc_4	CAAGCAGAAGACGGCATACGAGATATTGGCGTGACTGGAGTTCAGACGTGT
P2928	ssDNA_seq_primer_bc_5	AATGATACGGCGACCACCGAGATCTACACCTAGCGCTACACTCTTTCCCTACACGACGCTCTT
P2929	ssDNA_seq_primer_bc_6	AATGATACGGCGACCACCGAGATCTACACTCGATATCACACTCTTTCCCTACACGACGCTCTT
P2930	ssDNA_seq_primer_bc_7	AATGATACGGCGACCACCGAGATCTACACCGTCTGCGACACTCTTTCCCTACACGACGCTCTT
P2931	ssDNA_seq_primer_bc_8	AATGATACGGCGACCACCGAGATCTACACTACTCATAACACTCTTTCCCTACACGACGCTCTT
P3863	ssDNA_seq_primer_bc_9	AATGATACGGCGACCACCGAGATCTACACACGCACCTACACTCTTTCCCTACACGACGCTCT*T
P3864	ssDNA_seq_primer_bc_10	CAAGCAGAAGACGGCATACGAGATGATCTGGTGACTGGAGTTCAGACGTG*T
Bold = sites of mutation

## Sheet: qPCR primers
Description	Primer Pair ID	primer 1 sequence	primer 2 sequence
5-prime of mfd	P4401	GGAGATGTCCATGTTTTGACG	CCTCTCTGTTTCCTGCGAGA
ybfM	P4406	GTAGGATTGCCGATTCCAGA	ACCCACTTGCCGTACTTGTC
5-prime of aroK	P4403	CGGAAGGTTTTAACGCTTTTT	GCGAAATCCTCCTAAGGAATG
5-prime of cspB	P4402	CCATTTTACTTTACCTTCTAACATGAA	AAGAGTTTTCGTCTTGAAAGTTTG
5-prime of braB	P4405	CCTTTATGAAAGCGGTACAAGG	TCAGATAATATGACGAAACGAACAA
5-prime of bsrI	P4407	AAGCTCTCTCTGCCGCTCTA	AGAAATGGAAAAAGCGATGC
5-prime of sdpC	P4408	CATCTTAGCAAAGGAGAATACCTAA	TTTTTATTTTTAGCACCTTTCTTTCAA
Caulobacter crescentus tRNA-Thr	P4412	GATCGAACCCCCGACCTT	CTGACCTCGGGTCACTGG

## Sheet: qPCR data
PCR date	Tech rep	Cq	Sample Name	Sample type	Biological replicate	Source	Dilution	Locus
2023-02-03	1	27.6263	Bsub_only	Dilution series	NA	PY79	0.0001	Bs_mfd_upst
2023-02-06	2	28.1095	Bsub_only	Dilution series	NA	PY79	0.0001	Bs_mfd_upst
2023-02-07	3	28.1527	Bsub_only	Dilution series	NA	PY79	0.0001	Bs_mfd_upst
2023-02-08	4	27.8349	Bsub_only	Dilution series	NA	PY79	0.0001	Bs_mfd_upst
2023-02-10	5	28.1416	Bsub_only	Dilution series	NA	PY79	0.0001	Bs_mfd_upst
2023-02-03	1	23.9531	Bsub_only	Dilution series	NA	PY79	0.001	Bs_mfd_upst
2023-02-06	2	24.1959	Bsub_only	Dilution series	NA	PY79	0.001	Bs_mfd_upst
2023-02-07	3	24.2085	Bsub_only	Dilution series	NA	PY79	0.001	Bs_mfd_upst
2023-02-08	4	24.1198	Bsub_only	Dilution series	NA	PY79	0.001	Bs_mfd_upst
2023-02-10	5	24.6698	Bsub_only	Dilution series	NA	PY79	0.001	Bs_mfd_upst
2023-02-03	1	20.992	Bsub_only	Dilution series	NA	PY79	0.01	Bs_mfd_upst
2023-02-06	2	21.3004	Bsub_only	Dilution series	NA	PY79	0.01	Bs_mfd_upst
2023-02-07	3	21.3169	Bsub_only	Dilution series	NA	PY79	0.01	Bs_mfd_upst
2023-02-08	4	21.2249	Bsub_only	Dilution series	NA	PY79	0.01	Bs_mfd_upst
2023-02-10	5	21.5841	Bsub_only	Dilution series	NA	PY79	0.01	Bs_mfd_upst
2023-02-03	1	16.9607	Bsub_only	Dilution series	NA	PY79	0.1	Bs_mfd_upst
2023-02-06	2	17.1424	Bsub_only	Dilution series	NA	PY79	0.1	Bs_mfd_upst
2023-02-07	3	17.4775	Bsub_only	Dilution series	NA	PY79	0.1	Bs_mfd_upst
2023-02-08	4	17.0906	Bsub_only	Dilution series	NA	PY79	0.1	Bs_mfd_upst
2023-02-10	5	17.2849	Bsub_only	Dilution series	NA	PY79	0.1	Bs_mfd_upst
2023-02-03	1	14.1293	Bsub_only	Dilution series	NA	PY79	1	Bs_mfd_upst
2023-02-06	2	14.1929	Bsub_only	Dilution series	NA	PY79	1	Bs_mfd_upst
2023-02-07	3	14.1208	Bsub_only	Dilution series	NA	PY79	1	Bs_mfd_upst
2023-02-08	4	13.8791	Bsub_only	Dilution series	NA	PY79	1	Bs_mfd_upst
2023-02-10	5	13.8597	Bsub_only	Dilution series	NA	PY79	1	Bs_mfd_upst
2023-02-03	1	27.2478	Bsub_only	Dilution series	NA	PY79	0.0001	Bs_ybfM
2023-02-06	2	27.5784	Bsub_only	Dilution series	NA	PY79	0.0001	Bs_ybfM
2023-02-07	3	27.7969	Bsub_only	Dilution series	NA	PY79	0.0001	Bs_ybfM
2023-02-08	4	28.3154	Bsub_only	Dilution series	NA	PY79	0.0001	Bs_ybfM
2023-02-10	5	28.537	Bsub_only	Dilution series	NA	PY79	0.0001	Bs_ybfM
2023-02-03	1	23.811	Bsub_only	Dilution series	NA	PY79	0.001	Bs_ybfM
2023-02-06	2	24.0078	Bsub_only	Dilution series	NA	PY79	0.001	Bs_ybfM
2023-02-07	3	24.1221	Bsub_only	Dilution series	NA	PY79	0.001	Bs_ybfM
2023-02-08	4	23.9403	Bsub_only	Dilution series	NA	PY79	0.001	Bs_ybfM
2023-02-10	5	24.5786	Bsub_only	Dilution series	NA	PY79	0.001	Bs_ybfM
2023-02-03	1	20.8382	Bsub_only	Dilution series	NA	PY79	0.01	Bs_ybfM
2023-02-06	2	20.9245	Bsub_only	Dilution series	NA	PY79	0.01	Bs_ybfM
2023-02-07	3	21.1428	Bsub_only	Dilution series	NA	PY79	0.01	Bs_ybfM
2023-02-08	4	21.0032	Bsub_only	Dilution series	NA	PY79	0.01	Bs_ybfM
2023-02-10	5	21.3695	Bsub_only	Dilution series	NA	PY79	0.01	Bs_ybfM
2023-02-03	1	16.8226	Bsub_only	Dilution series	NA	PY79	0.1	Bs_ybfM
2023-02-06	2	17.1114	Bsub_only	Dilution series	NA	PY79	0.1	Bs_ybfM
2023-02-07	3	17.4952	Bsub_only	Dilution series	NA	PY79	0.1	Bs_ybfM
2023-02-08	4	16.9381	Bsub_only	Dilution series	NA	PY79	0.1	Bs_ybfM
2023-02-10	5	17.1484	Bsub_only	Dilution series	NA	PY79	0.1	Bs_ybfM
2023-02-03	1	13.979	Bsub_only	Dilution series	NA	PY79	1	Bs_ybfM
2023-02-06	2	14.0232	Bsub_only	Dilution series	NA	PY79	1	Bs_ybfM
2023-02-07	3	14.1842	Bsub_only	Dilution series	NA	PY79	1	Bs_ybfM
2023-02-08	4	13.7242	Bsub_only	Dilution series	NA	PY79	1	Bs_ybfM
2023-02-10	5	13.7806	Bsub_only	Dilution series	NA	PY79	1	Bs_ybfM
2023-02-03	1	27.6324	Bsub_only	Dilution series	NA	PY79	0.0001	Bs_aroK_upst
2023-02-06	2	28.0462	Bsub_only	Dilution series	NA	PY79	0.0001	Bs_aroK_upst
2023-02-07	3	28.4573	Bsub_only	Dilution series	NA	PY79	0.0001	Bs_aroK_upst
2023-02-08	4	29.9883	Bsub_only	Dilution series	NA	PY79	0.0001	Bs_aroK_upst
2023-02-10	5	28.8374	Bsub_only	Dilution series	NA	PY79	0.0001	Bs_aroK_upst
2023-02-03	1	24.2468	Bsub_only	Dilution series	NA	PY79	0.001	Bs_aroK_upst
2023-02-06	2	24.55	Bsub_only	Dilution series	NA	PY79	0.001	Bs_aroK_upst
2023-02-07	3	24.6029	Bsub_only	Dilution series	NA	PY79	0.001	Bs_aroK_upst
2023-02-08	4	25.3367	Bsub_only	Dilution series	NA	PY79	0.001	Bs_aroK_upst
2023-02-10	5	24.8471	Bsub_only	Dilution series	NA	PY79	0.001	Bs_aroK_upst
2023-02-03	1	21.2619	Bsub_only	Dilution series	NA	PY79	0.01	Bs_aroK_upst
2023-02-06	2	21.653	Bsub_only	Dilution series	NA	PY79	0.01	Bs_aroK_upst
2023-02-07	3	21.4267	Bsub_only	Dilution series	NA	PY79	0.01	Bs_aroK_upst
2023-02-08	4	21.862	Bsub_only	Dilution series	NA	PY79	0.01	Bs_aroK_upst
2023-02-10	5	21.7402	Bsub_only	Dilution series	NA	PY79	0.01	Bs_aroK_upst
2023-02-03	1	17.1427	Bsub_only	Dilution series	NA	PY79	0.1	Bs_aroK_upst
2023-02-06	2	17.6794	Bsub_only	Dilution series	NA	PY79	0.1	Bs_aroK_upst
2023-02-07	3	17.7151	Bsub_only	Dilution series	NA	PY79	0.1	Bs_aroK_upst
2023-02-08	4	18.5634	Bsub_only	Dilution series	NA	PY79	0.1	Bs_aroK_upst
2023-02-10	5	17.6238	Bsub_only	Dilution series	NA	PY79	0.1	Bs_aroK_upst
2023-02-03	1	14.4025	Bsub_only	Dilution series	NA	PY79	1	Bs_aroK_upst
2023-02-06	2	14.6274	Bsub_only	Dilution series	NA	PY79	1	Bs_aroK_upst
2023-02-07	3	14.4195	Bsub_only	Dilution series	NA	PY79	1	Bs_aroK_upst
2023-02-08	4	14.6873	Bsub_only	Dilution series	NA	PY79	1	Bs_aroK_upst
2023-02-10	5	14.0632	Bsub_only	Dilution series	NA	PY79	1	Bs_aroK_upst
2023-02-03	1	27.9491	Bsub_only	Dilution series	NA	PY79	0.0001	Bs_cspB_upst
2023-02-06	2	28.266	Bsub_only	Dilution series	NA	PY79	0.0001	Bs_cspB_upst
2023-02-07	3	28.5404	Bsub_only	Dilution series	NA	PY79	0.0001	Bs_cspB_upst
2023-02-08	4	28.2991	Bsub_only	Dilution series	NA	PY79	0.0001	Bs_cspB_upst
2023-02-10	5	28.7749	Bsub_only	Dilution series	NA	PY79	0.0001	Bs_cspB_upst
2023-02-03	1	24.4393	Bsub_only	Dilution series	NA	PY79	0.001	Bs_cspB_upst
2023-02-06	2	24.6079	Bsub_only	Dilution series	NA	PY79	0.001	Bs_cspB_upst
2023-02-07	3	24.5806	Bsub_only	Dilution series	NA	PY79	0.001	Bs_cspB_upst
2023-02-08	4	24.5848	Bsub_only	Dilution series	NA	PY79	0.001	Bs_cspB_upst
2023-02-10	5	24.8586	Bsub_only	Dilution series	NA	PY79	0.001	Bs_cspB_upst
2023-02-03	1	21.4493	Bsub_only	Dilution series	NA	PY79	0.01	Bs_cspB_upst
2023-02-06	2	21.7085	Bsub_only	Dilution series	NA	PY79	0.01	Bs_cspB_upst
2023-02-07	3	21.6868	Bsub_only	Dilution series	NA	PY79	0.01	Bs_cspB_upst
2023-02-08	4	21.6398	Bsub_only	Dilution series	NA	PY79	0.01	Bs_cspB_upst
2023-02-10	5	21.8317	Bsub_only	Dilution series	NA	PY79	0.01	Bs_cspB_upst
2023-02-03	1	17.4145	Bsub_only	Dilution series	NA	PY79	0.1	Bs_cspB_upst
2023-02-06	2	17.7484	Bsub_only	Dilution series	NA	PY79	0.1	Bs_cspB_upst
2023-02-07	3	17.766	Bsub_only	Dilution series	NA	PY79	0.1	Bs_cspB_upst
2023-02-08	4	17.6395	Bsub_only	Dilution series	NA	PY79	0.1	Bs_cspB_upst
2023-02-10	5	17.6701	Bsub_only	Dilution series	NA	PY79	0.1	Bs_cspB_upst
2023-02-03	1	14.2995	Bsub_only	Dilution series	NA	PY79	1	Bs_cspB_upst
2023-02-06	2	14.5306	Bsub_only	Dilution series	NA	PY79	1	Bs_cspB_upst
2023-02-07	3	14.5595	Bsub_only	Dilution series	NA	PY79	1	Bs_cspB_upst
2023-02-08	4	14.248	Bsub_only	Dilution series	NA	PY79	1	Bs_cspB_upst
2023-02-10	5	14.3131	Bsub_only	Dilution series	NA	PY79	1	Bs_cspB_upst
2023-02-03	1	26.8415	Bsub_only	Dilution series	NA	PY79	0.0001	Bs_BraB_upst
2023-02-06	2	26.96	Bsub_only	Dilution series	NA	PY79	0.0001	Bs_BraB_upst
2023-02-07	3	27.5846	Bsub_only	Dilution series	NA	PY79	0.0001	Bs_BraB_upst
2023-02-08	4	27.0098	Bsub_only	Dilution series	NA	PY79	0.0001	Bs_BraB_upst
2023-02-10	5	28.6537	Bsub_only	Dilution series	NA	PY79	0.0001	Bs_BraB_upst
2023-02-03	1	23.4964	Bsub_only	Dilution series	NA	PY79	0.001	Bs_BraB_upst
2023-02-06	2	23.529	Bsub_only	Dilution series	NA	PY79	0.001	Bs_BraB_upst
2023-02-07	3	23.4724	Bsub_only	Dilution series	NA	PY79	0.001	Bs_BraB_upst
2023-02-08	4	23.638	Bsub_only	Dilution series	NA	PY79	0.001	Bs_BraB_upst
2023-02-10	5	23.9242	Bsub_only	Dilution series	NA	PY79	0.001	Bs_BraB_upst
2023-02-03	1	20.4058	Bsub_only	Dilution series	NA	PY79	0.01	Bs_BraB_upst
2023-02-06	2	20.6359	Bsub_only	Dilution series	NA	PY79	0.01	Bs_BraB_upst
2023-02-07	3	20.5376	Bsub_only	Dilution series	NA	PY79	0.01	Bs_BraB_upst
2023-02-08	4	20.6205	Bsub_only	Dilution series	NA	PY79	0.01	Bs_BraB_upst
2023-02-10	5	20.8413	Bsub_only	Dilution series	NA	PY79	0.01	Bs_BraB_upst
2023-02-03	1	16.4771	Bsub_only	Dilution series	NA	PY79	0.1	Bs_BraB_upst
2023-02-06	2	16.8407	Bsub_only	Dilution series	NA	PY79	0.1	Bs_BraB_upst
2023-02-07	3	16.7608	Bsub_only	Dilution series	NA	PY79	0.1	Bs_BraB_upst
2023-02-08	4	16.702	Bsub_only	Dilution series	NA	PY79	0.1	Bs_BraB_upst
2023-02-10	5	16.6619	Bsub_only	Dilution series	NA	PY79	0.1	Bs_BraB_upst
2023-02-03	1	13.4559	Bsub_only	Dilution series	NA	PY79	1	Bs_BraB_upst
2023-02-06	2	13.5894	Bsub_only	Dilution series	NA	PY79	1	Bs_BraB_upst
2023-02-07	3	13.5503	Bsub_only	Dilution series	NA	PY79	1	Bs_BraB_upst
2023-02-08	4	13.3392	Bsub_only	Dilution series	NA	PY79	1	Bs_BraB_upst
2023-02-10	5	13.3764	Bsub_only	Dilution series	NA	PY79	1	Bs_BraB_upst
2023-02-03	1	27.3403	Bsub_only	Dilution series	NA	PY79	0.0001	Bs_bsrI_upst
2023-02-06	2	27.5608	Bsub_only	Dilution series	NA	PY79	0.0001	Bs_bsrI_upst
2023-02-07	3	27.6563	Bsub_only	Dilution series	NA	PY79	0.0001	Bs_bsrI_upst
2023-02-08	4	27.6983	Bsub_only	Dilution series	NA	PY79	0.0001	Bs_bsrI_upst
2023-02-10	5	28.2195	Bsub_only	Dilution series	NA	PY79	0.0001	Bs_bsrI_upst
2023-02-03	1	23.7422	Bsub_only	Dilution series	NA	PY79	0.001	Bs_bsrI_upst
2023-02-06	2	23.9972	Bsub_only	Dilution series	NA	PY79	0.001	Bs_bsrI_upst
2023-02-07	3	23.7463	Bsub_only	Dilution series	NA	PY79	0.001	Bs_bsrI_upst
2023-02-08	4	23.9376	Bsub_only	Dilution series	NA	PY79	0.001	Bs_bsrI_upst
2023-02-10	5	24.1215	Bsub_only	Dilution series	NA	PY79	0.001	Bs_bsrI_upst
2023-02-03	1	20.7933	Bsub_only	Dilution series	NA	PY79	0.01	Bs_bsrI_upst
2023-02-06	2	20.9886	Bsub_only	Dilution series	NA	PY79	0.01	Bs_bsrI_upst
2023-02-07	3	20.8448	Bsub_only	Dilution series	NA	PY79	0.01	Bs_bsrI_upst
2023-02-08	4	20.9281	Bsub_only	Dilution series	NA	PY79	0.01	Bs_bsrI_upst
2023-02-10	5	21.0384	Bsub_only	Dilution series	NA	PY79	0.01	Bs_bsrI_upst
2023-02-03	1	16.8121	Bsub_only	Dilution series	NA	PY79	0.1	Bs_bsrI_upst
2023-02-06	2	17.2055	Bsub_only	Dilution series	NA	PY79	0.1	Bs_bsrI_upst
2023-02-07	3	17.129	Bsub_only	Dilution series	NA	PY79	0.1	Bs_bsrI_upst
2023-02-08	4	16.9712	Bsub_only	Dilution series	NA	PY79	0.1	Bs_bsrI_upst
2023-02-10	5	16.994	Bsub_only	Dilution series	NA	PY79	0.1	Bs_bsrI_upst
2023-02-03	1	13.9281	Bsub_only	Dilution series	NA	PY79	1	Bs_bsrI_upst
2023-02-06	2	14.0447	Bsub_only	Dilution series	NA	PY79	1	Bs_bsrI_upst
2023-02-07	3	13.8804	Bsub_only	Dilution series	NA	PY79	1	Bs_bsrI_upst
2023-02-08	4	13.7541	Bsub_only	Dilution series	NA	PY79	1	Bs_bsrI_upst
2023-02-10	5	13.6882	Bsub_only	Dilution series	NA	PY79	1	Bs_bsrI_upst
2023-02-03	1	27.9757	Bsub_only	Dilution series	NA	PY79	0.0001	Bs_sdpC_upst
2023-02-06	2	28.5489	Bsub_only	Dilution series	NA	PY79	0.0001	Bs_sdpC_upst
2023-02-07	3	28.6925	Bsub_only	Dilution series	NA	PY79	0.0001	Bs_sdpC_upst
2023-02-08	4	27.688	Bsub_only	Dilution series	NA	PY79	0.0001	Bs_sdpC_upst
2023-02-10	5	28.7131	Bsub_only	Dilution series	NA	PY79	0.0001	Bs_sdpC_upst
2023-02-03	1	23.9565	Bsub_only	Dilution series	NA	PY79	0.001	Bs_sdpC_upst
2023-02-06	2	24.3281	Bsub_only	Dilution series	NA	PY79	0.001	Bs_sdpC_upst
2023-02-07	3	24.2872	Bsub_only	Dilution series	NA	PY79	0.001	Bs_sdpC_upst
2023-02-08	4	24.2767	Bsub_only	Dilution series	NA	PY79	0.001	Bs_sdpC_upst
2023-02-10	5	24.7783	Bsub_only	Dilution series	NA	PY79	0.001	Bs_sdpC_upst
2023-02-03	1	21.4292	Bsub_only	Dilution series	NA	PY79	0.01	Bs_sdpC_upst
2023-02-06	2	21.5178	Bsub_only	Dilution series	NA	PY79	0.01	Bs_sdpC_upst
2023-02-07	3	21.6266	Bsub_only	Dilution series	NA	PY79	0.01	Bs_sdpC_upst
2023-02-08	4	21.4103	Bsub_only	Dilution series	NA	PY79	0.01	Bs_sdpC_upst
2023-02-10	5	21.7756	Bsub_only	Dilution series	NA	PY79	0.01	Bs_sdpC_upst
2023-02-03	1	17.5257	Bsub_only	Dilution series	NA	PY79	0.1	Bs_sdpC_upst
2023-02-06	2	17.8486	Bsub_only	Dilution series	NA	PY79	0.1	Bs_sdpC_upst
2023-02-07	3	17.8907	Bsub_only	Dilution series	NA	PY79	0.1	Bs_sdpC_upst
2023-02-08	4	17.5726	Bsub_only	Dilution series	NA	PY79	0.1	Bs_sdpC_upst
2023-02-10	5	17.9468	Bsub_only	Dilution series	NA	PY79	0.1	Bs_sdpC_upst
2023-02-03	1	14.3403	Bsub_only	Dilution series	NA	PY79	1	Bs_sdpC_upst
2023-02-06	2	14.5485	Bsub_only	Dilution series	NA	PY79	1	Bs_sdpC_upst
2023-02-07	3	14.3858	Bsub_only	Dilution series	NA	PY79	1	Bs_sdpC_upst
2023-02-08	4	14.2916	Bsub_only	Dilution series	NA	PY79	1	Bs_sdpC_upst
2023-02-10	5	14.4239	Bsub_only	Dilution series	NA	PY79	1	Bs_sdpC_upst
2023-02-03	1	27.6765	Bsub_only	Dilution series	NA	PY79	0.0001	Bs_pseudo
2023-02-06	2	28.2769	Bsub_only	Dilution series	NA	PY79	0.0001	Bs_pseudo
2023-02-07	3	28.6495	Bsub_only	Dilution series	NA	PY79	0.0001	Bs_pseudo
2023-02-08	4	28.6523	Bsub_only	Dilution series	NA	PY79	0.0001	Bs_pseudo
2023-02-10	5	28.913	Bsub_only	Dilution series	NA	PY79	0.0001	Bs_pseudo
2023-02-03	1	24.2737	Bsub_only	Dilution series	NA	PY79	0.001	Bs_pseudo
2023-02-06	2	24.5775	Bsub_only	Dilution series	NA	PY79	0.001	Bs_pseudo
2023-02-07	3	24.5501	Bsub_only	Dilution series	NA	PY79	0.001	Bs_pseudo
2023-02-08	4	24.6651	Bsub_only	Dilution series	NA	PY79	0.001	Bs_pseudo
2023-02-10	5	24.9881	Bsub_only	Dilution series	NA	PY79	0.001	Bs_pseudo
2023-02-03	1	21.5242	Bsub_only	Dilution series	NA	PY79	0.01	Bs_pseudo
2023-02-06	2	21.7441	Bsub_only	Dilution series	NA	PY79	0.01	Bs_pseudo
2023-02-07	3	21.6467	Bsub_only	Dilution series	NA	PY79	0.01	Bs_pseudo
2023-02-08	4	21.6312	Bsub_only	Dilution series	NA	PY79	0.01	Bs_pseudo
2023-02-10	5	21.8074	Bsub_only	Dilution series	NA	PY79	0.01	Bs_pseudo
2023-02-03	1	17.585	Bsub_only	Dilution series	NA	PY79	0.1	Bs_pseudo
2023-02-06	2	17.8452	Bsub_only	Dilution series	NA	PY79	0.1	Bs_pseudo
2023-02-07	3	17.8406	Bsub_only	Dilution series	NA	PY79	0.1	Bs_pseudo
2023-02-08	4	17.654	Bsub_only	Dilution series	NA	PY79	0.1	Bs_pseudo
2023-02-10	5	17.8811	Bsub_only	Dilution series	NA	PY79	0.1	Bs_pseudo
2023-02-03	1	14.6024	Bsub_only	Dilution series	NA	PY79	1	Bs_pseudo
2023-02-06	2	14.6629	Bsub_only	Dilution series	NA	PY79	1	Bs_pseudo
2023-02-07	3	14.6619	Bsub_only	Dilution series	NA	PY79	1	Bs_pseudo
2023-02-08	4	14.3889	Bsub_only	Dilution series	NA	PY79	1	Bs_pseudo
2023-02-10	5	14.6481	Bsub_only	Dilution series	NA	PY79	1	Bs_pseudo
2023-02-08	4	33.2737	CC_only	Dilution series	NA	Caulobacter	4e-05	Cc_cdzI
2023-02-08	4	31.2558	CC_only	Dilution series	NA	Caulobacter	0.0001	Cc_cdzI
2023-02-03	1	33.0798	CC_only	Dilution series	NA	Caulobacter	0.0001	Cc_cdzI
2023-02-06	2	31.3827	CC_only	Dilution series	NA	Caulobacter	0.0001	Cc_cdzI
2023-02-08	4	27.6368	CC_only	Dilution series	NA	Caulobacter	0.001	Cc_cdzI
2023-02-07	3	28.6903	CC_only	Dilution series	NA	Caulobacter	0.001	Cc_cdzI
2023-02-03	1	27.4649	CC_only	Dilution series	NA	Caulobacter	0.001	Cc_cdzI
2023-02-08	4	24.8764	CC_only	Dilution series	NA	Caulobacter	0.01	Cc_cdzI
2023-02-07	3	24.6823	CC_only	Dilution series	NA	Caulobacter	0.01	Cc_cdzI
2023-02-03	1	24.404	CC_only	Dilution series	NA	Caulobacter	0.01	Cc_cdzI
2023-02-06	2	24.854	CC_only	Dilution series	NA	Caulobacter	0.01	Cc_cdzI
2023-02-08	4	21.4457	CC_only	Dilution series	NA	Caulobacter	0.1	Cc_cdzI
2023-02-07	3	21.3662	CC_only	Dilution series	NA	Caulobacter	0.1	Cc_cdzI
2023-02-03	1	21.027	CC_only	Dilution series	NA	Caulobacter	0.1	Cc_cdzI
2023-02-06	2	21.1766	CC_only	Dilution series	NA	Caulobacter	0.1	Cc_cdzI
2023-02-08	4	17.8973	CC_only	Dilution series	NA	Caulobacter	1	Cc_cdzI
2023-02-10	5	32.9444	CC_only	Dilution series	NA	Caulobacter	0.0001	Cc_cdzI
2023-02-10	5	28.626	CC_only	Dilution series	NA	Caulobacter	0.001	Cc_cdzI
2023-02-10	5	25.4069	CC_only	Dilution series	NA	Caulobacter	0.01	Cc_cdzI
2023-02-10	5	21.6287	CC_only	Dilution series	NA	Caulobacter	0.1	Cc_cdzI
2023-02-10	5	18.2049	CC_only	Dilution series	NA	Caulobacter	1	Cc_cdzI
2023-02-03	1	31.3471	CC_only	Dilution series	NA	Caulobacter	0.0001	Cc_upst_rplD
2023-02-06	2	32.1102	CC_only	Dilution series	NA	Caulobacter	0.0001	Cc_upst_rplD
2023-02-07	3	31.8665	CC_only	Dilution series	NA	Caulobacter	0.0001	Cc_upst_rplD
2023-02-08	4	32.9489	CC_only	Dilution series	NA	Caulobacter	0.0001	Cc_upst_rplD
2023-02-10	5	32.1446	CC_only	Dilution series	NA	Caulobacter	0.0001	Cc_upst_rplD
2023-02-03	1	27.8239	CC_only	Dilution series	NA	Caulobacter	0.001	Cc_upst_rplD
2023-02-06	2	28.2147	CC_only	Dilution series	NA	Caulobacter	0.001	Cc_upst_rplD
2023-02-07	3	28.4682	CC_only	Dilution series	NA	Caulobacter	0.001	Cc_upst_rplD
2023-02-08	4	28.5045	CC_only	Dilution series	NA	Caulobacter	0.001	Cc_upst_rplD
2023-02-10	5	28.7329	CC_only	Dilution series	NA	Caulobacter	0.001	Cc_upst_rplD
2023-02-03	1	24.7124	CC_only	Dilution series	NA	Caulobacter	0.01	Cc_upst_rplD
2023-02-06	2	24.9678	CC_only	Dilution series	NA	Caulobacter	0.01	Cc_upst_rplD
2023-02-07	3	24.7598	CC_only	Dilution series	NA	Caulobacter	0.01	Cc_upst_rplD
2023-02-08	4	24.8425	CC_only	Dilution series	NA	Caulobacter	0.01	Cc_upst_rplD
2023-02-10	5	25.1621	CC_only	Dilution series	NA	Caulobacter	0.01	Cc_upst_rplD
2023-02-03	1	21.4031	CC_only	Dilution series	NA	Caulobacter	0.1	Cc_upst_rplD
2023-02-06	2	21.5784	CC_only	Dilution series	NA	Caulobacter	0.1	Cc_upst_rplD
2023-02-07	3	21.3698	CC_only	Dilution series	NA	Caulobacter	0.1	Cc_upst_rplD
2023-02-08	4	21.4163	CC_only	Dilution series	NA	Caulobacter	0.1	Cc_upst_rplD
2023-02-10	5	21.5442	CC_only	Dilution series	NA	Caulobacter	0.1	Cc_upst_rplD
2023-02-08	4	17.8958	CC_only	Dilution series	NA	Caulobacter	1	Cc_upst_rplD
2023-02-10	5	18.2274	CC_only	Dilution series	NA	Caulobacter	1	Cc_upst_rplD
2023-02-03	1	29.796	CC_only	Dilution series	NA	Caulobacter	0.0001	Cc_tRNAhis
2023-02-06	2	31.0861	CC_only	Dilution series	NA	Caulobacter	0.0001	Cc_tRNAhis
2023-02-07	3	31.0818	CC_only	Dilution series	NA	Caulobacter	0.0001	Cc_tRNAhis
2023-02-08	4	35.4001	CC_only	Dilution series	NA	Caulobacter	0.0001	Cc_tRNAhis
2023-02-10	5	32.877	CC_only	Dilution series	NA	Caulobacter	0.0001	Cc_tRNAhis
2023-02-03	1	27.2991	CC_only	Dilution series	NA	Caulobacter	0.001	Cc_tRNAhis
2023-02-06	2	27.2731	CC_only	Dilution series	NA	Caulobacter	0.001	Cc_tRNAhis
2023-02-07	3	27.9568	CC_only	Dilution series	NA	Caulobacter	0.001	Cc_tRNAhis
2023-02-08	4	27.6817	CC_only	Dilution series	NA	Caulobacter	0.001	Cc_tRNAhis
2023-02-10	5	28.0061	CC_only	Dilution series	NA	Caulobacter	0.001	Cc_tRNAhis
2023-02-03	1	24.1831	CC_only	Dilution series	NA	Caulobacter	0.01	Cc_tRNAhis
2023-02-06	2	24.5394	CC_only	Dilution series	NA	Caulobacter	0.01	Cc_tRNAhis
2023-02-07	3	24.4579	CC_only	Dilution series	NA	Caulobacter	0.01	Cc_tRNAhis
2023-02-08	4	24.5831	CC_only	Dilution series	NA	Caulobacter	0.01	Cc_tRNAhis
2023-02-10	5	24.7114	CC_only	Dilution series	NA	Caulobacter	0.01	Cc_tRNAhis
2023-02-03	1	20.9354	CC_only	Dilution series	NA	Caulobacter	0.1	Cc_tRNAhis
2023-02-06	2	20.9701	CC_only	Dilution series	NA	Caulobacter	0.1	Cc_tRNAhis
2023-02-07	3	21.0764	CC_only	Dilution series	NA	Caulobacter	0.1	Cc_tRNAhis
2023-02-08	4	21.0123	CC_only	Dilution series	NA	Caulobacter	0.1	Cc_tRNAhis
2023-02-10	5	21.0526	CC_only	Dilution series	NA	Caulobacter	0.1	Cc_tRNAhis
2023-02-08	4	17.6895	CC_only	Dilution series	NA	Caulobacter	1	Cc_tRNAhis
2023-02-10	5	17.8477	CC_only	Dilution series	NA	Caulobacter	1	Cc_tRNAhis
2023-02-03	1	30.5268	CC_only	Dilution series	NA	Caulobacter	0.0001	Cc_unkn
2023-02-06	2	31.3956	CC_only	Dilution series	NA	Caulobacter	0.0001	Cc_unkn
2023-02-07	3	30.9417	CC_only	Dilution series	NA	Caulobacter	0.0001	Cc_unkn
2023-02-08	4	30.6604	CC_only	Dilution series	NA	Caulobacter	0.0001	Cc_unkn
2023-02-10	5	31.0929	CC_only	Dilution series	NA	Caulobacter	0.0001	Cc_unkn
2023-02-03	1	27.5457	CC_only	Dilution series	NA	Caulobacter	0.001	Cc_unkn
2023-02-06	2	27.5761	CC_only	Dilution series	NA	Caulobacter	0.001	Cc_unkn
2023-02-07	3	27.6815	CC_only	Dilution series	NA	Caulobacter	0.001	Cc_unkn
2023-02-08	4	27.6857	CC_only	Dilution series	NA	Caulobacter	0.001	Cc_unkn
2023-02-10	5	28.3065	CC_only	Dilution series	NA	Caulobacter	0.001	Cc_unkn
2023-02-03	1	24.1355	CC_only	Dilution series	NA	Caulobacter	0.01	Cc_unkn
2023-02-06	2	24.3495	CC_only	Dilution series	NA	Caulobacter	0.01	Cc_unkn
2023-02-07	3	24.3403	CC_only	Dilution series	NA	Caulobacter	0.01	Cc_unkn
2023-02-08	4	24.5703	CC_only	Dilution series	NA	Caulobacter	0.01	Cc_unkn
2023-02-10	5	24.8445	CC_only	Dilution series	NA	Caulobacter	0.01	Cc_unkn
2023-02-03	1	20.9518	CC_only	Dilution series	NA	Caulobacter	0.1	Cc_unkn
2023-02-06	2	21.0467	CC_only	Dilution series	NA	Caulobacter	0.1	Cc_unkn
2023-02-07	3	21.0168	CC_only	Dilution series	NA	Caulobacter	0.1	Cc_unkn
2023-02-08	4	21.0664	CC_only	Dilution series	NA	Caulobacter	0.1	Cc_unkn
2023-02-10	5	21.1791	CC_only	Dilution series	NA	Caulobacter	0.1	Cc_unkn
2023-02-08	4	17.7605	CC_only	Dilution series	NA	Caulobacter	1	Cc_unkn
2023-02-10	5	17.9971	CC_only	Dilution series	NA	Caulobacter	1	Cc_unkn
2023-02-07	1	26.9805	E1_py_June1	Extract	2	PY79	1	Bs_mfd_upst
2023-02-08	2	26.8456	E1_py_June1	Extract	2	PY79	1	Bs_mfd_upst
2023-02-10	3	27.0123	E1_py_June1	Extract	2	PY79	1	Bs_mfd_upst
2023-02-07	1	27.2141	E1_py_June1	Extract	2	PY79	1	Bs_ybfM
2023-02-08	2	27.5944	E1_py_June1	Extract	2	PY79	1	Bs_ybfM
2023-02-10	3	27.5197	E1_py_June1	Extract	2	PY79	1	Bs_ybfM
2023-02-07	1	27.7982	E1_py_June1	Extract	2	PY79	1	Bs_aroK_upst
2023-02-08	2	27.9894	E1_py_June1	Extract	2	PY79	1	Bs_aroK_upst
2023-02-10	3	27.8302	E1_py_June1	Extract	2	PY79	1	Bs_aroK_upst
2023-02-07	1	17.9447	E1_py_June1	Extract	2	PY79	1	Bs_cspB_upst
2023-02-08	2	17.8114	E1_py_June1	Extract	2	PY79	1	Bs_cspB_upst
2023-02-10	3	17.9578	E1_py_June1	Extract	2	PY79	1	Bs_cspB_upst
2023-02-07	1	20.6894	E1_py_June1	Extract	2	PY79	1	Bs_BraB_upst
2023-02-08	2	20.6744	E1_py_June1	Extract	2	PY79	1	Bs_BraB_upst
2023-02-10	3	20.8884	E1_py_June1	Extract	2	PY79	1	Bs_BraB_upst
2023-02-07	1	25.5213	E1_py_June1	Extract	2	PY79	1	Bs_bsrI_upst
2023-02-08	2	25.4872	E1_py_June1	Extract	2	PY79	1	Bs_bsrI_upst
2023-02-10	3	25.5343	E1_py_June1	Extract	2	PY79	1	Bs_bsrI_upst
2023-02-07	1	19.8659	E1_py_June1	Extract	2	PY79	1	Bs_sdpC_upst
2023-02-08	2	19.8676	E1_py_June1	Extract	2	PY79	1	Bs_sdpC_upst
2023-02-10	3	19.8905	E1_py_June1	Extract	2	PY79	1	Bs_sdpC_upst
2023-02-07	1	20.6978	E1_py_June1	Extract	2	PY79	1	Bs_pseudo
2023-02-08	2	20.6275	E1_py_June1	Extract	2	PY79	1	Bs_pseudo
2023-02-10	3	20.9104	E1_py_June1	Extract	2	PY79	1	Bs_pseudo
2023-02-08	1	30.8264	E1_py_June1	Extract	2	PY79	1	Cc_cdzI
2023-02-07	2	33.0993	E1_py_June1	Extract	2	PY79	1	Cc_cdzI
2023-02-10	3	35.3882	E1_py_June1	Extract	2	PY79	1	Cc_cdzI
2023-02-07	1	31.7652	E1_py_June1	Extract	2	PY79	1	Cc_upst_rplD
2023-02-08	2	32.179	E1_py_June1	Extract	2	PY79	1	Cc_upst_rplD
2023-02-10	3	31.6744	E1_py_June1	Extract	2	PY79	1	Cc_upst_rplD
2023-02-07	1	30.0759	E1_py_June1	Extract	2	PY79	1	Cc_tRNAhis
2023-02-08	2	30.4884	E1_py_June1	Extract	2	PY79	1	Cc_tRNAhis
2023-02-10	3	30.6621	E1_py_June1	Extract	2	PY79	1	Cc_tRNAhis
2023-02-07	1	28.9325	E1_py_June1	Extract	2	PY79	1	Cc_unkn
2023-02-08	2	28.8624	E1_py_June1	Extract	2	PY79	1	Cc_unkn
2023-02-10	3	29.1762	E1_py_June1	Extract	2	PY79	1	Cc_unkn
2023-02-07	1	27.0238	E1_py_May31	Extract	1	PY79	1	Bs_mfd_upst
2023-02-08	2	26.6004	E1_py_May31	Extract	1	PY79	1	Bs_mfd_upst
2023-02-10	3	26.8211	E1_py_May31	Extract	1	PY79	1	Bs_mfd_upst
2023-02-07	1	26.7958	E1_py_May31	Extract	1	PY79	1	Bs_ybfM
2023-02-08	2	26.6879	E1_py_May31	Extract	1	PY79	1	Bs_ybfM
2023-02-10	3	27.0101	E1_py_May31	Extract	1	PY79	1	Bs_ybfM
2023-02-07	1	27.4801	E1_py_May31	Extract	1	PY79	1	Bs_aroK_upst
2023-02-08	2	27.1225	E1_py_May31	Extract	1	PY79	1	Bs_aroK_upst
2023-02-10	3	27.6369	E1_py_May31	Extract	1	PY79	1	Bs_aroK_upst
2023-02-07	1	21.5485	E1_py_May31	Extract	1	PY79	1	Bs_cspB_upst
2023-02-08	2	21.0658	E1_py_May31	Extract	1	PY79	1	Bs_cspB_upst
2023-02-10	3	21.2033	E1_py_May31	Extract	1	PY79	1	Bs_cspB_upst
2023-02-07	1	21.404	E1_py_May31	Extract	1	PY79	1	Bs_BraB_upst
2023-02-08	2	20.9617	E1_py_May31	Extract	1	PY79	1	Bs_BraB_upst
2023-02-10	3	21.1402	E1_py_May31	Extract	1	PY79	1	Bs_BraB_upst
2023-02-07	1	26.0361	E1_py_May31	Extract	1	PY79	1	Bs_bsrI_upst
2023-02-08	2	25.7084	E1_py_May31	Extract	1	PY79	1	Bs_bsrI_upst
2023-02-10	3	25.7874	E1_py_May31	Extract	1	PY79	1	Bs_bsrI_upst
2023-02-07	1	20.8587	E1_py_May31	Extract	1	PY79	1	Bs_sdpC_upst
2023-02-08	2	20.432	E1_py_May31	Extract	1	PY79	1	Bs_sdpC_upst
2023-02-10	3	20.4596	E1_py_May31	Extract	1	PY79	1	Bs_sdpC_upst
2023-02-07	1	22.6236	E1_py_May31	Extract	1	PY79	1	Bs_pseudo
2023-02-08	2	22.2958	E1_py_May31	Extract	1	PY79	1	Bs_pseudo
2023-02-10	3	23.0195	E1_py_May31	Extract	1	PY79	1	Bs_pseudo
2023-02-08	2	30.6004	E1_py_May31	Extract	1	PY79	1	Cc_cdzI
2023-02-07	1	31.0895	E1_py_May31	Extract	1	PY79	1	Cc_cdzI
2023-02-10	3	35.4686	E1_py_May31	Extract	1	PY79	1	Cc_cdzI
2023-02-07	1	32.2624	E1_py_May31	Extract	1	PY79	1	Cc_upst_rplD
2023-02-08	2	32.2078	E1_py_May31	Extract	1	PY79	1	Cc_upst_rplD
2023-02-10	3	32.1619	E1_py_May31	Extract	1	PY79	1	Cc_upst_rplD
2023-02-07	1	30.733	E1_py_May31	Extract	1	PY79	1	Cc_tRNAhis
2023-02-08	2	30.4896	E1_py_May31	Extract	1	PY79	1	Cc_tRNAhis
2023-02-10	3	30.5395	E1_py_May31	Extract	1	PY79	1	Cc_tRNAhis
2023-02-07	1	30.5352	E1_py_May31	Extract	1	PY79	1	Cc_unkn
2023-02-08	2	29.8791	E1_py_May31	Extract	1	PY79	1	Cc_unkn
2023-02-10	3	30.2144	E1_py_May31	Extract	1	PY79	1	Cc_unkn
2023-02-07	1	24.5195	E2_rnhB_June1	Extract	2	rnhB	1	Bs_mfd_upst
2023-02-08	2	23.8209	E2_rnhB_June1	Extract	2	rnhB	1	Bs_mfd_upst
2023-02-10	3	23.8266	E2_rnhB_June1	Extract	2	rnhB	1	Bs_mfd_upst
2023-02-07	1	24.6405	E2_rnhB_June1	Extract	2	rnhB	1	Bs_ybfM
2023-02-08	2	24.0672	E2_rnhB_June1	Extract	2	rnhB	1	Bs_ybfM
2023-02-10	3	24.2426	E2_rnhB_June1	Extract	2	rnhB	1	Bs_ybfM
2023-02-07	1	24.6248	E2_rnhB_June1	Extract	2	rnhB	1	Bs_aroK_upst
2023-02-08	2	24.5362	E2_rnhB_June1	Extract	2	rnhB	1	Bs_aroK_upst
2023-02-10	3	24.3013	E2_rnhB_June1	Extract	2	rnhB	1	Bs_aroK_upst
2023-02-07	1	16.7266	E2_rnhB_June1	Extract	2	rnhB	1	Bs_cspB_upst
2023-02-08	2	16.163	E2_rnhB_June1	Extract	2	rnhB	1	Bs_cspB_upst
2023-02-10	3	16.0916	E2_rnhB_June1	Extract	2	rnhB	1	Bs_cspB_upst
2023-02-07	1	17.4841	E2_rnhB_June1	Extract	2	rnhB	1	Bs_BraB_upst
2023-02-08	2	17.2038	E2_rnhB_June1	Extract	2	rnhB	1	Bs_BraB_upst
2023-02-10	3	17.1283	E2_rnhB_June1	Extract	2	rnhB	1	Bs_BraB_upst
2023-02-07	1	23.2204	E2_rnhB_June1	Extract	2	rnhB	1	Bs_bsrI_upst
2023-02-08	2	22.8942	E2_rnhB_June1	Extract	2	rnhB	1	Bs_bsrI_upst
2023-02-10	3	22.8253	E2_rnhB_June1	Extract	2	rnhB	1	Bs_bsrI_upst
2023-02-07	1	16.5951	E2_rnhB_June1	Extract	2	rnhB	1	Bs_sdpC_upst
2023-02-08	2	16.1593	E2_rnhB_June1	Extract	2	rnhB	1	Bs_sdpC_upst
2023-02-10	3	16.1973	E2_rnhB_June1	Extract	2	rnhB	1	Bs_sdpC_upst
2023-02-07	1	19.8022	E2_rnhB_June1	Extract	2	rnhB	1	Bs_pseudo
2023-02-08	2	19.5829	E2_rnhB_June1	Extract	2	rnhB	1	Bs_pseudo
2023-02-10	3	19.6232	E2_rnhB_June1	Extract	2	rnhB	1	Bs_pseudo
2023-02-08	2	27.3161	E2_rnhB_June1	Extract	2	rnhB	1	Cc_cdzI
2023-02-07	1	28.09	E2_rnhB_June1	Extract	2	rnhB	1	Cc_cdzI
2023-02-10	3	28.2972	E2_rnhB_June1	Extract	2	rnhB	1	Cc_cdzI
2023-02-07	1	29.3091	E2_rnhB_June1	Extract	2	rnhB	1	Cc_upst_rplD
2023-02-08	2	28.5942	E2_rnhB_June1	Extract	2	rnhB	1	Cc_upst_rplD
2023-02-10	3	28.6124	E2_rnhB_June1	Extract	2	rnhB	1	Cc_upst_rplD
2023-02-07	1	28.1064	E2_rnhB_June1	Extract	2	rnhB	1	Cc_tRNAhis
2023-02-08	2	27.8015	E2_rnhB_June1	Extract	2	rnhB	1	Cc_tRNAhis
2023-02-10	3	27.7161	E2_rnhB_June1	Extract	2	rnhB	1	Cc_tRNAhis
2023-02-07	1	27.6128	E2_rnhB_June1	Extract	2	rnhB	1	Cc_unkn
2023-02-08	2	27.174	E2_rnhB_June1	Extract	2	rnhB	1	Cc_unkn
2023-02-10	3	27.3017	E2_rnhB_June1	Extract	2	rnhB	1	Cc_unkn
2023-02-07	1	27.145	E2_rnhB_May31	Extract	1	rnhB	1	Bs_mfd_upst
2023-02-08	2	26.7901	E2_rnhB_May31	Extract	1	rnhB	1	Bs_mfd_upst
2023-02-10	3	26.8641	E2_rnhB_May31	Extract	1	rnhB	1	Bs_mfd_upst
2023-02-07	1	27.6585	E2_rnhB_May31	Extract	1	rnhB	1	Bs_ybfM
2023-02-08	2	27.141	E2_rnhB_May31	Extract	1	rnhB	1	Bs_ybfM
2023-02-10	3	27.2786	E2_rnhB_May31	Extract	1	rnhB	1	Bs_ybfM
2023-02-07	1	27.5079	E2_rnhB_May31	Extract	1	rnhB	1	Bs_aroK_upst
2023-02-08	2	27.7977	E2_rnhB_May31	Extract	1	rnhB	1	Bs_aroK_upst
2023-02-10	3	28.1363	E2_rnhB_May31	Extract	1	rnhB	1	Bs_aroK_upst
2023-02-07	1	20.9526	E2_rnhB_May31	Extract	1	rnhB	1	Bs_cspB_upst
2023-02-08	2	20.7882	E2_rnhB_May31	Extract	1	rnhB	1	Bs_cspB_upst
2023-02-10	3	20.8428	E2_rnhB_May31	Extract	1	rnhB	1	Bs_cspB_upst
2023-02-07	1	21.5974	E2_rnhB_May31	Extract	1	rnhB	1	Bs_BraB_upst
2023-02-08	2	21.5415	E2_rnhB_May31	Extract	1	rnhB	1	Bs_BraB_upst
2023-02-10	3	21.6389	E2_rnhB_May31	Extract	1	rnhB	1	Bs_BraB_upst
2023-02-07	1	25.8991	E2_rnhB_May31	Extract	1	rnhB	1	Bs_bsrI_upst
2023-02-08	2	25.8483	E2_rnhB_May31	Extract	1	rnhB	1	Bs_bsrI_upst
2023-02-10	3	25.7993	E2_rnhB_May31	Extract	1	rnhB	1	Bs_bsrI_upst
2023-02-07	1	20.7736	E2_rnhB_May31	Extract	1	rnhB	1	Bs_sdpC_upst
2023-02-08	2	20.7195	E2_rnhB_May31	Extract	1	rnhB	1	Bs_sdpC_upst
2023-02-10	3	20.7551	E2_rnhB_May31	Extract	1	rnhB	1	Bs_sdpC_upst
2023-02-07	1	22.6077	E2_rnhB_May31	Extract	1	rnhB	1	Bs_pseudo
2023-02-08	2	22.5216	E2_rnhB_May31	Extract	1	rnhB	1	Bs_pseudo
2023-02-10	3	22.6811	E2_rnhB_May31	Extract	1	rnhB	1	Bs_pseudo
2023-02-08	2	30.9417	E2_rnhB_May31	Extract	1	rnhB	1	Cc_cdzI
2023-02-07	1	31.6368	E2_rnhB_May31	Extract	1	rnhB	1	Cc_cdzI
2023-02-10	3	32.6723	E2_rnhB_May31	Extract	1	rnhB	1	Cc_cdzI
2023-02-07	1	31.712	E2_rnhB_May31	Extract	1	rnhB	1	Cc_upst_rplD
2023-02-08	2	32.677	E2_rnhB_May31	Extract	1	rnhB	1	Cc_upst_rplD
2023-02-10	3	31.5171	E2_rnhB_May31	Extract	1	rnhB	1	Cc_upst_rplD
2023-02-07	1	31.2307	E2_rnhB_May31	Extract	1	rnhB	1	Cc_tRNAhis
2023-02-08	2	31.8018	E2_rnhB_May31	Extract	1	rnhB	1	Cc_tRNAhis
2023-02-10	3	31.5409	E2_rnhB_May31	Extract	1	rnhB	1	Cc_tRNAhis
2023-02-07	1	30.8392	E2_rnhB_May31	Extract	1	rnhB	1	Cc_unkn
2023-02-08	2	30.2136	E2_rnhB_May31	Extract	1	rnhB	1	Cc_unkn
2023-02-10	3	31.2764	E2_rnhB_May31	Extract	1	rnhB	1	Cc_unkn
2023-02-07	1	27.2622	E3_rnhC_June1	Extract	2	rnhC	1	Bs_mfd_upst
2023-02-08	2	27.0652	E3_rnhC_June1	Extract	2	rnhC	1	Bs_mfd_upst
2023-02-10	3	26.7368	E3_rnhC_June1	Extract	2	rnhC	1	Bs_mfd_upst
2023-02-07	1	26.6956	E3_rnhC_June1	Extract	2	rnhC	1	Bs_ybfM
2023-02-08	2	26.8849	E3_rnhC_June1	Extract	2	rnhC	1	Bs_ybfM
2023-02-10	3	26.6349	E3_rnhC_June1	Extract	2	rnhC	1	Bs_ybfM
2023-02-07	1	28.1973	E3_rnhC_June1	Extract	2	rnhC	1	Bs_aroK_upst
2023-02-08	2	28.5505	E3_rnhC_June1	Extract	2	rnhC	1	Bs_aroK_upst
2023-02-10	3	29.0269	E3_rnhC_June1	Extract	2	rnhC	1	Bs_aroK_upst
2023-02-07	1	18.3863	E3_rnhC_June1	Extract	2	rnhC	1	Bs_cspB_upst
2023-02-08	2	18.2068	E3_rnhC_June1	Extract	2	rnhC	1	Bs_cspB_upst
2023-02-10	3	17.7322	E3_rnhC_June1	Extract	2	rnhC	1	Bs_cspB_upst
2023-02-07	1	23.4736	E3_rnhC_June1	Extract	2	rnhC	1	Bs_BraB_upst
2023-02-08	2	23.0818	E3_rnhC_June1	Extract	2	rnhC	1	Bs_BraB_upst
2023-02-10	3	23.0009	E3_rnhC_June1	Extract	2	rnhC	1	Bs_BraB_upst
2023-02-07	1	23.9393	E3_rnhC_June1	Extract	2	rnhC	1	Bs_bsrI_upst
2023-02-08	2	24.0316	E3_rnhC_June1	Extract	2	rnhC	1	Bs_bsrI_upst
2023-02-10	3	23.6352	E3_rnhC_June1	Extract	2	rnhC	1	Bs_bsrI_upst
2023-02-07	1	22.2972	E3_rnhC_June1	Extract	2	rnhC	1	Bs_sdpC_upst
2023-02-08	2	22.0644	E3_rnhC_June1	Extract	2	rnhC	1	Bs_sdpC_upst
2023-02-10	3	21.7866	E3_rnhC_June1	Extract	2	rnhC	1	Bs_sdpC_upst
2023-02-07	1	19.5329	E3_rnhC_June1	Extract	2	rnhC	1	Bs_pseudo
2023-02-08	2	19.5096	E3_rnhC_June1	Extract	2	rnhC	1	Bs_pseudo
2023-02-10	3	19.0087	E3_rnhC_June1	Extract	2	rnhC	1	Bs_pseudo
2023-02-08	2	30.9352	E3_rnhC_June1	Extract	2	rnhC	1	Cc_cdzI
2023-02-07	1	31.8731	E3_rnhC_June1	Extract	2	rnhC	1	Cc_cdzI
2023-02-10	3	30.6471	E3_rnhC_June1	Extract	2	rnhC	1	Cc_cdzI
2023-02-07	1	29.6142	E3_rnhC_June1	Extract	2	rnhC	1	Cc_upst_rplD
2023-02-08	2	29.3825	E3_rnhC_June1	Extract	2	rnhC	1	Cc_upst_rplD
2023-02-10	3	28.8747	E3_rnhC_June1	Extract	2	rnhC	1	Cc_upst_rplD
2023-02-07	1	28.6895	E3_rnhC_June1	Extract	2	rnhC	1	Cc_tRNAhis
2023-02-08	2	28.7061	E3_rnhC_June1	Extract	2	rnhC	1	Cc_tRNAhis
2023-02-10	3	28.0731	E3_rnhC_June1	Extract	2	rnhC	1	Cc_tRNAhis
2023-02-07	1	27.7605	E3_rnhC_June1	Extract	2	rnhC	1	Cc_unkn
2023-02-08	2	27.5689	E3_rnhC_June1	Extract	2	rnhC	1	Cc_unkn
2023-02-10	3	27.2009	E3_rnhC_June1	Extract	2	rnhC	1	Cc_unkn
2023-02-07	1	26.9369	E3_rnhC_May31	Extract	1	rnhC	1	Bs_mfd_upst
2023-02-08	2	26.7002	E3_rnhC_May31	Extract	1	rnhC	1	Bs_mfd_upst
2023-02-10	3	26.5289	E3_rnhC_May31	Extract	1	rnhC	1	Bs_mfd_upst
2023-02-07	1	27.0052	E3_rnhC_May31	Extract	1	rnhC	1	Bs_ybfM
2023-02-08	2	27.0957	E3_rnhC_May31	Extract	1	rnhC	1	Bs_ybfM
2023-02-10	3	26.5084	E3_rnhC_May31	Extract	1	rnhC	1	Bs_ybfM
2023-02-07	1	27.657	E3_rnhC_May31	Extract	1	rnhC	1	Bs_aroK_upst
2023-02-08	2	27.6527	E3_rnhC_May31	Extract	1	rnhC	1	Bs_aroK_upst
2023-02-10	3	27.5201	E3_rnhC_May31	Extract	1	rnhC	1	Bs_aroK_upst
2023-02-07	1	18.724	E3_rnhC_May31	Extract	1	rnhC	1	Bs_cspB_upst
2023-02-08	2	18.6755	E3_rnhC_May31	Extract	1	rnhC	1	Bs_cspB_upst
2023-02-10	3	18.4863	E3_rnhC_May31	Extract	1	rnhC	1	Bs_cspB_upst
2023-02-07	1	20.9826	E3_rnhC_May31	Extract	1	rnhC	1	Bs_BraB_upst
2023-02-08	2	21.1855	E3_rnhC_May31	Extract	1	rnhC	1	Bs_BraB_upst
2023-02-10	3	20.8896	E3_rnhC_May31	Extract	1	rnhC	1	Bs_BraB_upst
2023-02-07	1	25.016	E3_rnhC_May31	Extract	1	rnhC	1	Bs_bsrI_upst
2023-02-08	2	25.1985	E3_rnhC_May31	Extract	1	rnhC	1	Bs_bsrI_upst
2023-02-10	3	24.6908	E3_rnhC_May31	Extract	1	rnhC	1	Bs_bsrI_upst
2023-02-07	1	20.3424	E3_rnhC_May31	Extract	1	rnhC	1	Bs_sdpC_upst
2023-02-08	2	20.2322	E3_rnhC_May31	Extract	1	rnhC	1	Bs_sdpC_upst
2023-02-10	3	20.1357	E3_rnhC_May31	Extract	1	rnhC	1	Bs_sdpC_upst
2023-02-07	1	20.0266	E3_rnhC_May31	Extract	1	rnhC	1	Bs_pseudo
2023-02-08	2	20.112	E3_rnhC_May31	Extract	1	rnhC	1	Bs_pseudo
2023-02-10	3	19.922	E3_rnhC_May31	Extract	1	rnhC	1	Bs_pseudo
2023-02-08	2	31.6603	E3_rnhC_May31	Extract	1	rnhC	1	Cc_cdzI
2023-02-07	1	30.0778	E3_rnhC_May31	Extract	1	rnhC	1	Cc_cdzI
2023-02-10	3	31.0125	E3_rnhC_May31	Extract	1	rnhC	1	Cc_cdzI
2023-02-07	1	30.8191	E3_rnhC_May31	Extract	1	rnhC	1	Cc_upst_rplD
2023-02-08	2	30.5686	E3_rnhC_May31	Extract	1	rnhC	1	Cc_upst_rplD
2023-02-10	3	29.7006	E3_rnhC_May31	Extract	1	rnhC	1	Cc_upst_rplD
2023-02-07	1	28.7082	E3_rnhC_May31	Extract	1	rnhC	1	Cc_tRNAhis
2023-02-08	2	29.6431	E3_rnhC_May31	Extract	1	rnhC	1	Cc_tRNAhis
2023-02-10	3	28.7229	E3_rnhC_May31	Extract	1	rnhC	1	Cc_tRNAhis
2023-02-07	1	28.7142	E3_rnhC_May31	Extract	1	rnhC	1	Cc_unkn
2023-02-08	2	28.5389	E3_rnhC_May31	Extract	1	rnhC	1	Cc_unkn
2023-02-10	3	28.3754	E3_rnhC_May31	Extract	1	rnhC	1	Cc_unkn
2023-02-07	1	20.6898	I1_py_June1	Input	2	PY79	0.01	Bs_mfd_upst
2023-02-08	2	20.7088	I1_py_June1	Input	2	PY79	0.01	Bs_mfd_upst
2023-02-10	3	20.7238	I1_py_June1	Input	2	PY79	0.01	Bs_mfd_upst
2023-02-07	1	20.6478	I1_py_June1	Input	2	PY79	0.01	Bs_ybfM
2023-02-08	2	20.6029	I1_py_June1	Input	2	PY79	0.01	Bs_ybfM
2023-02-10	3	20.7341	I1_py_June1	Input	2	PY79	0.01	Bs_ybfM
2023-02-07	1	20.6728	I1_py_June1	Input	2	PY79	0.01	Bs_aroK_upst
2023-02-08	2	20.7947	I1_py_June1	Input	2	PY79	0.01	Bs_aroK_upst
2023-02-10	3	20.7532	I1_py_June1	Input	2	PY79	0.01	Bs_aroK_upst
2023-02-07	1	21.2631	I1_py_June1	Input	2	PY79	0.01	Bs_cspB_upst
2023-02-08	2	21.1247	I1_py_June1	Input	2	PY79	0.01	Bs_cspB_upst
2023-02-10	3	21.202	I1_py_June1	Input	2	PY79	0.01	Bs_cspB_upst
2023-02-07	1	19.9248	I1_py_June1	Input	2	PY79	0.01	Bs_BraB_upst
2023-02-08	2	20.0921	I1_py_June1	Input	2	PY79	0.01	Bs_BraB_upst
2023-02-10	3	20.1063	I1_py_June1	Input	2	PY79	0.01	Bs_BraB_upst
2023-02-07	1	20.7131	I1_py_June1	Input	2	PY79	0.01	Bs_bsrI_upst
2023-02-08	2	20.791	I1_py_June1	Input	2	PY79	0.01	Bs_bsrI_upst
2023-02-10	3	20.7808	I1_py_June1	Input	2	PY79	0.01	Bs_bsrI_upst
2023-02-07	1	20.6872	I1_py_June1	Input	2	PY79	0.01	Bs_sdpC_upst
2023-02-08	2	20.5537	I1_py_June1	Input	2	PY79	0.01	Bs_sdpC_upst
2023-02-10	3	20.7182	I1_py_June1	Input	2	PY79	0.01	Bs_sdpC_upst
2023-02-07	1	20.864	I1_py_June1	Input	2	PY79	0.01	Bs_pseudo
2023-02-08	2	20.8574	I1_py_June1	Input	2	PY79	0.01	Bs_pseudo
2023-02-10	3	21.0589	I1_py_June1	Input	2	PY79	0.01	Bs_pseudo
2023-02-08	2	24.1977	I1_py_June1	Input	2	PY79	0.01	Cc_cdzI
2023-02-07	1	24.2293	I1_py_June1	Input	2	PY79	0.01	Cc_cdzI
2023-02-10	3	24.5025	I1_py_June1	Input	2	PY79	0.01	Cc_cdzI
2023-02-07	1	25.8168	I1_py_June1	Input	2	PY79	0.01	Cc_upst_rplD
2023-02-08	2	25.8702	I1_py_June1	Input	2	PY79	0.01	Cc_upst_rplD
2023-02-10	3	26.0811	I1_py_June1	Input	2	PY79	0.01	Cc_upst_rplD
2023-02-07	1	25.0149	I1_py_June1	Input	2	PY79	0.01	Cc_tRNAhis
2023-02-08	2	25.0528	I1_py_June1	Input	2	PY79	0.01	Cc_tRNAhis
2023-02-10	3	24.8194	I1_py_June1	Input	2	PY79	0.01	Cc_tRNAhis
2023-02-07	1	25.6711	I1_py_June1	Input	2	PY79	0.01	Cc_unkn
2023-02-08	2	25.5753	I1_py_June1	Input	2	PY79	0.01	Cc_unkn
2023-02-10	3	25.6438	I1_py_June1	Input	2	PY79	0.01	Cc_unkn
2023-02-07	1	20.7039	I1_py_May31	Input	1	PY79	0.01	Bs_mfd_upst
2023-02-08	2	20.7033	I1_py_May31	Input	1	PY79	0.01	Bs_mfd_upst
2023-02-10	3	20.6832	I1_py_May31	Input	1	PY79	0.01	Bs_mfd_upst
2023-02-07	1	20.3464	I1_py_May31	Input	1	PY79	0.01	Bs_ybfM
2023-02-08	2	20.6443	I1_py_May31	Input	1	PY79	0.01	Bs_ybfM
2023-02-10	3	20.5926	I1_py_May31	Input	1	PY79	0.01	Bs_ybfM
2023-02-07	1	20.5415	I1_py_May31	Input	1	PY79	0.01	Bs_aroK_upst
2023-02-08	2	20.6418	I1_py_May31	Input	1	PY79	0.01	Bs_aroK_upst
2023-02-10	3	20.74	I1_py_May31	Input	1	PY79	0.01	Bs_aroK_upst
2023-02-07	1	21.2632	I1_py_May31	Input	1	PY79	0.01	Bs_cspB_upst
2023-02-08	2	21.3463	I1_py_May31	Input	1	PY79	0.01	Bs_cspB_upst
2023-02-10	3	21.4001	I1_py_May31	Input	1	PY79	0.01	Bs_cspB_upst
2023-02-07	1	20.0171	I1_py_May31	Input	1	PY79	0.01	Bs_BraB_upst
2023-02-08	2	20.2658	I1_py_May31	Input	1	PY79	0.01	Bs_BraB_upst
2023-02-10	3	20.4103	I1_py_May31	Input	1	PY79	0.01	Bs_BraB_upst
2023-02-07	1	20.8045	I1_py_May31	Input	1	PY79	0.01	Bs_bsrI_upst
2023-02-08	2	20.8989	I1_py_May31	Input	1	PY79	0.01	Bs_bsrI_upst
2023-02-10	3	20.8306	I1_py_May31	Input	1	PY79	0.01	Bs_bsrI_upst
2023-02-07	1	20.7238	I1_py_May31	Input	1	PY79	0.01	Bs_sdpC_upst
2023-02-08	2	20.6707	I1_py_May31	Input	1	PY79	0.01	Bs_sdpC_upst
2023-02-10	3	20.8008	I1_py_May31	Input	1	PY79	0.01	Bs_sdpC_upst
2023-02-07	1	20.9363	I1_py_May31	Input	1	PY79	0.01	Bs_pseudo
2023-02-08	2	21.0407	I1_py_May31	Input	1	PY79	0.01	Bs_pseudo
2023-02-10	3	21.1668	I1_py_May31	Input	1	PY79	0.01	Bs_pseudo
2023-02-08	2	24.1807	I1_py_May31	Input	1	PY79	0.01	Cc_cdzI
2023-02-07	1	24.2871	I1_py_May31	Input	1	PY79	0.01	Cc_cdzI
2023-02-10	3	24.6721	I1_py_May31	Input	1	PY79	0.01	Cc_cdzI
2023-02-07	1	25.9586	I1_py_May31	Input	1	PY79	0.01	Cc_upst_rplD
2023-02-08	2	25.9974	I1_py_May31	Input	1	PY79	0.01	Cc_upst_rplD
2023-02-10	3	26.1162	I1_py_May31	Input	1	PY79	0.01	Cc_upst_rplD
2023-02-07	1	24.9153	I1_py_May31	Input	1	PY79	0.01	Cc_tRNAhis
2023-02-08	2	25.1323	I1_py_May31	Input	1	PY79	0.01	Cc_tRNAhis
2023-02-10	3	25.1584	I1_py_May31	Input	1	PY79	0.01	Cc_tRNAhis
2023-02-07	1	25.6032	I1_py_May31	Input	1	PY79	0.01	Cc_unkn
2023-02-10	2	25.6669	I1_py_May31	Input	1	PY79	0.01	Cc_unkn
2023-02-07	3	20.3239	I2_rnhB_June1	Input	2	rnhB	0.01	Bs_mfd_upst
2023-02-08	2	20.5598	I2_rnhB_June1	Input	2	rnhB	0.01	Bs_mfd_upst
2023-02-10	3	20.2499	I2_rnhB_June1	Input	2	rnhB	0.01	Bs_mfd_upst
2023-02-07	1	20.1622	I2_rnhB_June1	Input	2	rnhB	0.01	Bs_ybfM
2023-02-08	2	20.2478	I2_rnhB_June1	Input	2	rnhB	0.01	Bs_ybfM
2023-02-10	3	20.1227	I2_rnhB_June1	Input	2	rnhB	0.01	Bs_ybfM
2023-02-07	1	20.2213	I2_rnhB_June1	Input	2	rnhB	0.01	Bs_aroK_upst
2023-02-08	2	20.6702	I2_rnhB_June1	Input	2	rnhB	0.01	Bs_aroK_upst
2023-02-07	1	20.8132	I2_rnhB_June1	Input	2	rnhB	0.01	Bs_cspB_upst
2023-02-08	2	20.9197	I2_rnhB_June1	Input	2	rnhB	0.01	Bs_cspB_upst
2023-02-07	1	19.6148	I2_rnhB_June1	Input	2	rnhB	0.01	Bs_BraB_upst
2023-02-08	2	19.8484	I2_rnhB_June1	Input	2	rnhB	0.01	Bs_BraB_upst
2023-02-07	1	20.2928	I2_rnhB_June1	Input	2	rnhB	0.01	Bs_bsrI_upst
2023-02-08	2	20.6707	I2_rnhB_June1	Input	2	rnhB	0.01	Bs_bsrI_upst
2023-02-07	1	20.2042	I2_rnhB_June1	Input	2	rnhB	0.01	Bs_sdpC_upst
2023-02-08	2	20.389	I2_rnhB_June1	Input	2	rnhB	0.01	Bs_sdpC_upst
2023-02-10	3	20.1147	I2_rnhB_June1	Input	2	rnhB	0.01	Bs_sdpC_upst
2023-02-07	1	20.4258	I2_rnhB_June1	Input	2	rnhB	0.01	Bs_pseudo
2023-02-08	2	20.6187	I2_rnhB_June1	Input	2	rnhB	0.01	Bs_pseudo
2023-02-10	3	20.5131	I2_rnhB_June1	Input	2	rnhB	0.01	Bs_pseudo
2023-02-08	2	24.0451	I2_rnhB_June1	Input	2	rnhB	0.01	Cc_cdzI
2023-02-07	1	23.9337	I2_rnhB_June1	Input	2	rnhB	0.01	Cc_cdzI
2023-02-10	3	24.2055	I2_rnhB_June1	Input	2	rnhB	0.01	Cc_cdzI
2023-02-07	1	25.7062	I2_rnhB_June1	Input	2	rnhB	0.01	Cc_upst_rplD
2023-02-08	2	25.7756	I2_rnhB_June1	Input	2	rnhB	0.01	Cc_upst_rplD
2023-02-07	1	24.671	I2_rnhB_June1	Input	2	rnhB	0.01	Cc_tRNAhis
2023-02-08	2	24.787	I2_rnhB_June1	Input	2	rnhB	0.01	Cc_tRNAhis
2023-02-10	3	24.5122	I2_rnhB_June1	Input	2	rnhB	0.01	Cc_tRNAhis
2023-02-07	1	25.4802	I2_rnhB_June1	Input	2	rnhB	0.01	Cc_unkn
2023-02-08	2	25.5861	I2_rnhB_June1	Input	2	rnhB	0.01	Cc_unkn
2023-02-10	3	25.2481	I2_rnhB_June1	Input	2	rnhB	0.01	Cc_unkn
2023-02-07	1	20.8395	I2_rnhB_May31	Input	1	rnhB	0.01	Bs_mfd_upst
2023-02-08	2	20.6284	I2_rnhB_May31	Input	1	rnhB	0.01	Bs_mfd_upst
2023-02-10	3	20.6286	I2_rnhB_May31	Input	1	rnhB	0.01	Bs_mfd_upst
2023-02-07	1	20.6285	I2_rnhB_May31	Input	1	rnhB	0.01	Bs_ybfM
2023-02-08	2	21.6939	I2_rnhB_May31	Input	1	rnhB	0.01	Bs_ybfM
2023-02-10	3	20.5239	I2_rnhB_May31	Input	1	rnhB	0.01	Bs_ybfM
2023-02-07	1	20.7853	I2_rnhB_May31	Input	1	rnhB	0.01	Bs_aroK_upst
2023-02-08	2	20.635	I2_rnhB_May31	Input	1	rnhB	0.01	Bs_aroK_upst
2023-02-10	3	20.593	I2_rnhB_May31	Input	1	rnhB	0.01	Bs_aroK_upst
2023-02-07	1	21.3393	I2_rnhB_May31	Input	1	rnhB	0.01	Bs_cspB_upst
2023-02-08	2	20.9601	I2_rnhB_May31	Input	1	rnhB	0.01	Bs_cspB_upst
2023-02-10	3	21.0057	I2_rnhB_May31	Input	1	rnhB	0.01	Bs_cspB_upst
2023-02-07	1	20.1225	I2_rnhB_May31	Input	1	rnhB	0.01	Bs_BraB_upst
2023-02-08	2	19.9184	I2_rnhB_May31	Input	1	rnhB	0.01	Bs_BraB_upst
2023-02-10	3	20.0203	I2_rnhB_May31	Input	1	rnhB	0.01	Bs_BraB_upst
2023-02-07	1	20.79	I2_rnhB_May31	Input	1	rnhB	0.01	Bs_bsrI_upst
2023-02-08	2	20.6326	I2_rnhB_May31	Input	1	rnhB	0.01	Bs_bsrI_upst
2023-02-10	3	20.5649	I2_rnhB_May31	Input	1	rnhB	0.01	Bs_bsrI_upst
2023-02-07	1	20.8742	I2_rnhB_May31	Input	1	rnhB	0.01	Bs_sdpC_upst
2023-02-08	2	20.3928	I2_rnhB_May31	Input	1	rnhB	0.01	Bs_sdpC_upst
2023-02-10	3	20.4043	I2_rnhB_May31	Input	1	rnhB	0.01	Bs_sdpC_upst
2023-02-07	1	20.9031	I2_rnhB_May31	Input	1	rnhB	0.01	Bs_pseudo
2023-02-08	2	20.7624	I2_rnhB_May31	Input	1	rnhB	0.01	Bs_pseudo
2023-02-10	3	20.8121	I2_rnhB_May31	Input	1	rnhB	0.01	Bs_pseudo
2023-02-08	2	24.0533	I2_rnhB_May31	Input	1	rnhB	0.01	Cc_cdzI
2023-02-07	1	24.5358	I2_rnhB_May31	Input	1	rnhB	0.01	Cc_cdzI
2023-02-10	3	24.4754	I2_rnhB_May31	Input	1	rnhB	0.01	Cc_cdzI
2023-02-07	1	26.1894	I2_rnhB_May31	Input	1	rnhB	0.01	Cc_upst_rplD
2023-02-08	2	25.8457	I2_rnhB_May31	Input	1	rnhB	0.01	Cc_upst_rplD
2023-02-10	3	25.789	I2_rnhB_May31	Input	2	rnhC	0.01	Cc_upst_rplD
2023-02-07	1	25.1638	I2_rnhB_May31	Input	1	rnhB	0.01	Cc_tRNAhis
2023-02-08	2	24.951	I2_rnhB_May31	Input	1	rnhB	0.01	Cc_tRNAhis
2023-02-10	3	24.7189	I2_rnhB_May31	Input	1	rnhB	0.01	Cc_tRNAhis
2023-02-07	1	25.8057	I2_rnhB_May31	Input	1	rnhB	0.01	Cc_unkn
2023-02-08	2	25.4883	I2_rnhB_May31	Input	1	rnhB	0.01	Cc_unkn
2023-02-10	3	25.4747	I2_rnhB_May31	Input	1	rnhB	0.01	Cc_unkn
2023-02-07	1	20.3804	I3_rnhC_June1	Input	2	rnhC	0.01	Bs_mfd_upst
2023-02-08	2	20.7112	I3_rnhC_June1	Input	2	rnhC	0.01	Bs_mfd_upst
2023-02-10	3	20.5563	I3_rnhC_June1	Input	2	rnhC	0.01	Bs_mfd_upst
2023-02-07	1	20.2087	I3_rnhC_June1	Input	2	rnhC	0.01	Bs_ybfM
2023-02-08	2	20.3312	I3_rnhC_June1	Input	2	rnhC	0.01	Bs_ybfM
2023-02-10	3	20.4185	I3_rnhC_June1	Input	2	rnhC	0.01	Bs_ybfM
2023-02-07	1	20.3158	I3_rnhC_June1	Input	2	rnhC	0.01	Bs_aroK_upst
2023-02-08	2	20.6245	I3_rnhC_June1	Input	2	rnhC	0.01	Bs_aroK_upst
2023-02-10	3	20.6349	I3_rnhC_June1	Input	2	rnhC	0.01	Bs_aroK_upst
2023-02-07	1	20.8026	I3_rnhC_June1	Input	2	rnhC	0.01	Bs_cspB_upst
2023-02-08	2	20.9771	I3_rnhC_June1	Input	2	rnhC	0.01	Bs_cspB_upst
2023-02-10	3	20.8385	I3_rnhC_June1	Input	2	rnhC	0.01	Bs_cspB_upst
2023-02-07	1	19.6662	I3_rnhC_June1	Input	2	rnhC	0.01	Bs_BraB_upst
2023-02-08	2	20.0165	I3_rnhC_June1	Input	2	rnhC	0.01	Bs_BraB_upst
2023-02-10	3	20.0253	I3_rnhC_June1	Input	2	rnhC	0.01	Bs_BraB_upst
2023-02-07	1	20.5373	I3_rnhC_June1	Input	2	rnhC	0.01	Bs_bsrI_upst
2023-02-08	2	20.633	I3_rnhC_June1	Input	2	rnhC	0.01	Bs_bsrI_upst
2023-02-10	3	20.6033	I3_rnhC_June1	Input	2	rnhC	0.01	Bs_bsrI_upst
2023-02-07	1	20.2891	I3_rnhC_June1	Input	2	rnhC	0.01	Bs_sdpC_upst
2023-02-08	2	20.5913	I3_rnhC_June1	Input	2	rnhC	0.01	Bs_sdpC_upst
2023-02-10	3	20.5164	I3_rnhC_June1	Input	2	rnhC	0.01	Bs_sdpC_upst
2023-02-07	1	20.592	I3_rnhC_June1	Input	2	rnhC	0.01	Bs_pseudo
2023-02-08	2	20.7266	I3_rnhC_June1	Input	2	rnhC	0.01	Bs_pseudo
2023-02-10	3	20.6859	I3_rnhC_June1	Input	2	rnhC	0.01	Bs_pseudo
2023-02-08	2	24.1722	I3_rnhC_June1	Input	2	rnhC	0.01	Cc_cdzI
2023-02-07	1	24.0967	I3_rnhC_June1	Input	2	rnhC	0.01	Cc_cdzI
2023-02-10	3	24.5907	I3_rnhC_June1	Input	2	rnhC	0.01	Cc_cdzI
2023-02-07	1	25.6566	I3_rnhC_June1	Input	2	rnhC	0.01	Cc_upst_rplD
2023-02-08	2	25.8274	I3_rnhC_June1	Input	2	rnhC	0.01	Cc_upst_rplD
2023-02-10	3	25.7417	I3_rnhC_June1	Input	2	rnhC	0.01	Cc_upst_rplD
2023-02-07	1	24.7759	I3_rnhC_June1	Input	2	rnhC	0.01	Cc_tRNAhis
2023-02-08	2	24.8755	I3_rnhC_June1	Input	2	rnhC	0.01	Cc_tRNAhis
2023-02-10	3	24.6977	I3_rnhC_June1	Input	2	rnhC	0.01	Cc_tRNAhis
2023-02-07	1	25.258	I3_rnhC_June1	Input	2	rnhC	0.01	Cc_unkn
2023-02-08	2	25.5878	I3_rnhC_June1	Input	2	rnhC	0.01	Cc_unkn
2023-02-10	3	25.5443	I3_rnhC_June1	Input	2	rnhC	0.01	Cc_unkn
2023-02-07	1	20.7056	I3_rnhC_May31	Input	1	rnhC	0.01	Bs_mfd_upst
2023-02-08	2	20.9416	I3_rnhC_May31	Input	1	rnhC	0.01	Bs_mfd_upst
2023-02-10	3	20.8252	I3_rnhC_May31	Input	1	rnhC	0.01	Bs_mfd_upst
2023-02-07	1	20.6074	I3_rnhC_May31	Input	1	rnhC	0.01	Bs_ybfM
2023-02-08	2	20.807	I3_rnhC_May31	Input	1	rnhC	0.01	Bs_ybfM
2023-02-10	3	20.7655	I3_rnhC_May31	Input	1	rnhC	0.01	Bs_ybfM
2023-02-07	1	20.6319	I3_rnhC_May31	Input	1	rnhC	0.01	Bs_aroK_upst
2023-02-08	2	21.0245	I3_rnhC_May31	Input	1	rnhC	0.01	Bs_aroK_upst
2023-02-10	3	20.9003	I3_rnhC_May31	Input	1	rnhC	0.01	Bs_aroK_upst
2023-02-07	1	21.1815	I3_rnhC_May31	Input	1	rnhC	0.01	Bs_cspB_upst
2023-02-08	2	21.5082	I3_rnhC_May31	Input	1	rnhC	0.01	Bs_cspB_upst
2023-02-10	3	21.4299	I3_rnhC_May31	Input	1	rnhC	0.01	Bs_cspB_upst
2023-02-07	1	20.0359	I3_rnhC_May31	Input	1	rnhC	0.01	Bs_BraB_upst
2023-02-08	2	20.5254	I3_rnhC_May31	Input	1	rnhC	0.01	Bs_BraB_upst
2023-02-10	3	20.5233	I3_rnhC_May31	Input	1	rnhC	0.01	Bs_BraB_upst
2023-02-07	1	20.7891	I3_rnhC_May31	Input	1	rnhC	0.01	Bs_bsrI_upst
2023-02-08	2	21.1461	I3_rnhC_May31	Input	1	rnhC	0.01	Bs_bsrI_upst
2023-02-10	3	20.9411	I3_rnhC_May31	Input	1	rnhC	0.01	Bs_bsrI_upst
2023-02-07	1	20.7903	I3_rnhC_May31	Input	1	rnhC	0.01	Bs_sdpC_upst
2023-02-08	2	20.8309	I3_rnhC_May31	Input	1	rnhC	0.01	Bs_sdpC_upst
2023-02-10	3	20.8429	I3_rnhC_May31	Input	1	rnhC	0.01	Bs_sdpC_upst
2023-02-07	1	20.8827	I3_rnhC_May31	Input	1	rnhC	0.01	Bs_pseudo
2023-02-08	2	21.1224	I3_rnhC_May31	Input	1	rnhC	0.01	Bs_pseudo
2023-02-10	3	21.0792	I3_rnhC_May31	Input	1	rnhC	0.01	Bs_pseudo
2023-02-08	2	24.4944	I3_rnhC_May31	Input	1	rnhC	0.01	Cc_cdzI
2023-02-07	1	24.271	I3_rnhC_May31	Input	1	rnhC	0.01	Cc_cdzI
2023-02-10	3	24.8276	I3_rnhC_May31	Input	1	rnhC	0.01	Cc_cdzI
2023-02-07	1	25.8752	I3_rnhC_May31	Input	1	rnhC	0.01	Cc_upst_rplD
2023-02-08	2	26.2059	I3_rnhC_May31	Input	1	rnhC	0.01	Cc_upst_rplD
2023-02-10	3	26.0183	I3_rnhC_May31	Input	1	rnhC	0.01	Cc_upst_rplD
2023-02-07	1	25.0031	I3_rnhC_May31	Input	1	rnhC	0.01	Cc_tRNAhis
2023-02-08	2	25.1895	I3_rnhC_May31	Input	1	rnhC	0.01	Cc_tRNAhis
2023-02-10	3	24.9868	I3_rnhC_May31	Input	1	rnhC	0.01	Cc_tRNAhis
2023-02-07	1	25.6638	I3_rnhC_May31	Input	1	rnhC	0.01	Cc_unkn
2023-02-08	2	25.7498	I3_rnhC_May31	Input	1	rnhC	0.01	Cc_unkn
2023-02-10	3	25.5871	I3_rnhC_May31	Input	1	rnhC	0.01	Cc_unkn
