# Supplementary material for: RNase H genes cause distinct impacts on RNA:DNA hybrid formation and mutagenesis genome wide
Source: Sci Adv. 2023 Jul 26;9(30):eadi5945. doi: 10.1126/sciadv.adi5945 (PMC10371020; doi:10.1126/sciadv.adi5945)
Supplement: Supplementary file 2 — Data files S1 and S2 [file sciadv.adi5945_data_files_s1_and_s2.zip › adi5945_Data_file_S2.xlsx]

## Sheet: Sheet key (START HERE)
Table S2 of Schroeder and Randall et al.
This Excel Workbook comprises eight sheets. This sheet contains a brief explanation of the information that can be found in each of the other seven sheets.
Sheet name	Contents
Variants overview	A table summarising how many, and the rate of accumulation of, small variants of different types identified in this study
structuralVariants Column key	A table describing the meaning of the columns in the "structuralVariants" sheet
structuralVariants	Table containing the output of running breakdancer to detect structural variants in our MA line data
Model data column key	Description of the meaning of the columns in the "Model data" sheet
Model data	The data to which our statistical models for mutagenesis were fit
Param estimates column key	Description of the meaning of the columns in the "Param estimates" sheet
Param estimates	A table summarising the fitted parameter estimates arrived at by fitting our main statistical model (related to Figures 4 and S7) to the data in the "Model data" sheet
RNA_seq column key	A description of the columns in each of the RNA-seq sheets
rnhC_vs_PY79_RNA_seq	The result of our RNA-seq analysis comparing delta-rnhC to wild type (PY79)
rnhB_vs_PY79_RNA_seq	The result of our RNA-seq analysis comparing delta-rnhB to wild type (PY79)
rnhCKO-lexAG92D_vs_PY79_RNA_seq	The result of our RNA-seq analysis comparing rnhC::erm, lexA[G92D] to wild type (PY79)
delta-lexA_vs_PY79_RNA_seq	The result of our RNA-seq analysis comparing delta-lexA to wild type (PY79)

## Sheet: Variants overview
An overview of the number and rate of accumulation of various types of mutations in wild type and ΔrnhC MA lines
	Wild typea	ΔrnhC
Number of lines	75	72
Total mutations	295	418
BPSs	254	362
Indels	41	56
Transitions	198	255
AT to GC	74	83
GC to AT	124	172
Transversions	56	107
AT to CG	25	35
AT to TA	10	29
GC to CG	4	9
GC to TA	17	34
Generations per line	3636	3687
Mutation rate per genome replication (x103) [95% CI]b	1.1 [1.0-1.2]	1.6 [1.4-1.7]
Mutation rate per nucleotide (x1010) [95% CI]b	2.7 [2.4-3.0]	3.9 [3.6-4.3]
a Wild type data were originally published in (Schroeder, J.W., Hirst, W.G., Szewczyk, G.A., and Simmons, L.A. (2016). The Effect of Local Sequence Context on Mutational Bias of Genes Encoded on the Leading and Lagging Strands. Curr. Biol. 26, 692–697.)
b Confidence intervals represent exact Poisson confidence intervals

## Sheet: structuralVariants Column key
Column	Description
Pos1	Left-most position of the structural variant
Pos2	Right-most position of the structural variant
Type	The type of structural variation that was detected
Size	The size of the structural variant detected by breakdancer
Score	The confidence score generated by breakdancer
Strain background	Strain background in which the structural variant was detected

## Sheet: structuralVariants
Pos1	Pos2	Type	Size	Score	Strain background
3907480	3912143	Translocation	3762	99	PY79
1933117	1948723	Deletion	15572	99	PY79
2562863	2572785	Translocation	9080	99	PY79
3022011	3024048	Deletion	2117	99	PY79
3022012	3024048	Deletion	2132	99	PY79
769404	772667	Deletion	3318	99	PY79
2794085	2794816	Deletion	819	99	rnhB
1975211	1977430	Deletion	2295	99	rnhB
1232175	1239834	Deletion	7738	99	rnhB
1232234	1239834	Deletion	7740	99	rnhB
395546	396433	Deletion	801	99	rnhB
395546	396433	Deletion	897	99	rnhB
1934554	1948724	Deletion	14234	99	rnhC
1942770	1978741	Deletion	36056	99	rnhC
1920040	1921322	Deletion	1407	99	rnhC
2489128	2489588	Deletion	567	99	rnhC
1944370	1974223	Deletion	29933	99	rnhC
1858939	1859831	Deletion	994	99	rnhC
1965057	1965895	Translocation	-339	99	rnhC
2899786	2900413	Deletion	709	99	rnhC
1957342	1960156	Deletion	2928	99	rnhC
1874783	1875005	Translocation	-316	99	rnhC
1957344	1960155	Deletion	2889	99	rnhC
1882762	1883019	Translocation	-297	99	rnhC
874429	874851	Translocation	-317	99	rnhC
2544145	2546074	Deletion	2039	99	rnhC
1941380	1960223	Deletion	18947	99	rnhC
2988823	2989610	Deletion	860	99	rnhC
1917704	1919503	Deletion	1883	99	rnhC

## Sheet: Model data column key
Column	Description
Variant type	The type of variant, either Transition, Transversion, or Insertion/Deletion
rnhB	Binary variable indicating whether the rnhB gene was deleted (1) or not (0).
rnhC	Binary variable indicating whether the rnhC gene was deleted (1) or not (0).
Number of mutations identified of type "Variant type" within locus "locus_tag"	Count of the number of variants of the strain indicated by the rnhB and rnhC columns in the gene indicated by the locus_tag column.
Head-on	Binary variable indicating whether the gene indicated by "locus_tag" column was head-on (1) or co-directional (0).
HBD pull-down z-score	Z-score for the enrichment of RNA:DNA hybrids detected through HBD pull-down.
DNA abundance z-score	Z-score for the abundance of input DNA for HBD pull-down experiments as detected through high-throughput sequencing of the input DNA.
Expression z-score	Z-score for transcript abundance. Caluclated by determining the ln(RPKM) for each gene within each genotype (PY79, ΔrnhB, or ΔrnhC), subtracting the mean ln(RPKM) for all genes/genotypes, and dividing by the overall standard deviation for all genes/genotypes.
Gene length x number of MA line generations	The length of the gene indicated by the "locus_tag" column multiplied by the total number of generations that MA lines of the indicated genotype underwent.
locus_tag	The unique identifier for each gene.

## Sheet: Model data
Variant type	rnhB	rnhC	Number of mutations identified of type "Variant type" within locus "locus_tag"	Head-on	HBD pull-down z-score	DNA abundance z-score	Expression z-score	Gene length x number of MA line generations	locus_tag
Insertions/deletions	0	0	0	1	0.458895	0.0724092	1.18579	365690700	U712_00005
Insertions/deletions	0	0	0	0	0.424455	0.0680446	1.13501	310059900	U712_00010
Insertions/deletions	0	0	0	0	0.373095	-0.0594612	1.0005	58903200	U712_00015
Insertions/deletions	0	0	0	0	0.273468	0.00929142	1.31654	303515100	U712_00020
Insertions/deletions	0	0	0	0	0.369114	0.513856	1.20763	67084200	U712_00025
Insertions/deletions	0	0	0	0	0.373757	0.00219729	1.36948	522765900	U712_00030
Insertions/deletions	0	0	0	1	0.310547	0.578622	0.548839	31087800	U712_00035
Insertions/deletions	0	0	0	0	0.379651	0.0791386	1.45023	672478200	U712_00040
Insertions/deletions	0	0	0	1	0.943317	0.592797	-0.752529	258519600	U712_00045
Insertions/deletions	0	0	0	0	0.530109	0.15735	1.82597	400050900	U712_00050
Insertions/deletions	0	0	0	0	0.500029	0.123339	1.61505	342783900	U712_00055
Insertions/deletions	0	0	0	0	0.312555	-0.0389084	1.22833	241339500	U712_00060
Insertions/deletions	0	0	0	0	0.607612	0.0254797	1.35114	161165700	U712_00065
Insertions/deletions	0	0	0	0	0.222314	0.0329386	1.16893	364054500	U712_00070
Insertions/deletions	0	0	0	1	0.581665	0.0940565	0.99387	178345800	U712_00075
Insertions/deletions	0	0	0	1	0.439818	-0.0665554	-0.360326	350146800	U712_00085
Insertions/deletions	0	0	0	1	0.635548	0.454197	-0.0375045	148894200	U712_00090
Insertions/deletions	0	0	0	0	0.802737	-0.0150854	0.309494	132532200	U712_00095
Insertions/deletions	0	0	0	0	0.265237	-0.172414	0.962712	461408400	U712_00100
Insertions/deletions	0	0	0	0	0.839045	0.0885974	1.41362	82628100	U712_00105
Insertions/deletions	0	0	0	0	0.603024	0.028574	1.05066	162801900	U712_00110
Insertions/deletions	0	0	0	0	0.244048	0.333421	1.18751	61357500	U712_00115
Insertions/deletions	0	0	0	0	1.10558	0.100421	0.19658	71992800	U712_00120
Insertions/deletions	0	0	0	0	1.92863	0.998867	-0.305367	53176500	U712_00125
Insertions/deletions	0	0	0	0	0.316496	0.305774	0.481209	167710500	U712_00130
Insertions/deletions	0	0	0	0	0.470953	0.303409	0.491422	316604700	U712_00135
Insertions/deletions	0	0	0	0	0.442577	-0.061826	0.693698	393506100	U712_00140
Insertions/deletions	0	0	0	0	0.12642	-0.0310846	0.738141	174255300	U712_00145
Insertions/deletions	0	0	0	0	0.283326	0.00292691	1.10215	89991000	U712_00150
Insertions/deletions	0	0	0	0	0.20093	0.225562	0.921031	105534900	U712_00155
Insertions/deletions	0	0	0	0	0.345969	0.188456	0.965002	269973000	U712_00160
Insertions/deletions	0	0	0	0	0.221343	0.00765634	1.11892	225795600	U712_00165
Insertions/deletions	0	0	0	0	0.774143	0.360703	1.05237	98172000	U712_00170
Insertions/deletions	0	0	0	0	0.156134	0.0167504	0.622337	202888800	U712_00175
Insertions/deletions	0	0	0	0	-0.0181265	0.259938	0.682514	58085100	U712_00180
Insertions/deletions	0	0	0	0	0.282722	-0.230073	0.603752	239703300	U712_00185
Insertions/deletions	0	0	0	1	1.02551	0.253574	2.02055	77719500	U712_00190
Insertions/deletions	0	0	0	0	0.379518	0.00529164	1.06608	544036500	U712_00195
Insertions/deletions	0	0	0	0	0.367119	0.0356682	0.461201	209433600	U712_00200
Insertions/deletions	0	0	0	0	0.474418	0.192456	1.16702	358327800	U712_00205
Insertions/deletions	0	0	0	0	0.363603	-0.146679	0.918712	152984700	U712_00210
Insertions/deletions	0	0	0	0	0.360567	-0.0732847	0.916821	239703300	U712_00215
Insertions/deletions	0	0	0	0	0.713153	-0.0942024	-0.513752	238067100	U712_00220
Insertions/deletions	0	0	0	0	1.23404	0.0680446	1.14767	71174700	U712_00225
Insertions/deletions	0	0	0	0	-0.101775	0.0041972	-0.5786	44995500	U712_00230
Insertions/deletions	0	0	0	0	0.457961	-0.299102	0.94423	239703300	U712_00235
Insertions/deletions	0	0	0	0	0.592862	-0.0108966	1.28735	233976600	U712_00240
Insertions/deletions	0	0	0	0	0.324265	0.102786	1.44201	103080600	U712_00245
Insertions/deletions	0	0	0	0	1.02551	0.148256	0.650618	67084200	U712_00250
Insertions/deletions	0	0	0	1	0.744826	0.349609	-1.42015	33542100	U712_00255
Insertions/deletions	0	0	0	0	0.324122	-0.0132613	1.59048	373871700	U712_00260
Insertions/deletions	0	0	0	0	0.292283	0.139162	1.5852	260155800	U712_00265
Insertions/deletions	0	0	0	0	0.372602	-0.20952	1.81495	167710500	U712_00270
Insertions/deletions	0	0	0	0	0.398968	-0.0585492	1.03899	154620900	U712_00275
Insertions/deletions	0	0	0	0	0.547864	0.362615	1.1011	62993700	U712_00280
Insertions/deletions	0	0	0	0	0.287994	-0.138402	0.919998	963721800	U712_00285
Insertions/deletions	0	0	0	0	0.0970245	-0.126214	0.961923	146439900	U712_00290
Insertions/deletions	0	0	0	0	0.452659	-0.138767	0.339782	436047300	U712_00295
Insertions/deletions	0	0	0	0	0.318317	0.124974	0.675091	400869000	U712_00300
Insertions/deletions	0	0	0	0	0.540575	0.0722268	0.815405	71174700	U712_00305
Insertions/deletions	0	0	0	0	0.795452	-0.0176259	0.819837	82628100	U712_00310
Insertions/deletions	0	0	0	0	0.490156	0.354338	0.781233	173437200	U712_00315
Insertions/deletions	0	0	0	0	1.05535	0.167539	1.26725	103080600	U712_00320
Insertions/deletions	0	0	0	0	0.705633	0.226744	1.84782	105534900	U712_00325
Insertions/deletions	0	0	0	0	0.476104	-0.0851083	-0.0158881	679841100	U712_00330
Insertions/deletions	0	0	0	0	0.015837	-0.00689675	0.0895646	201252600	U712_00335
Insertions/deletions	0	0	0	0	0.422977	-0.0298143	-0.210783	253611000	U712_00340
Insertions/deletions	0	0	0	0	0.522729	-0.0365437	1.27232	386961300	U712_00345
Insertions/deletions	0	0	0	0	0.886907	0.177362	1.5989	148076100	U712_00350
Insertions/deletions	0	0	0	0	0.575932	-0.0720144	1.94918	521947800	U712_00355
Insertions/deletions	0	0	0	0	0.116835	0.0420327	0.889918	179163900	U712_00360
Insertions/deletions	0	0	0	0	0.453872	-0.0345438	1.00228	238885200	U712_00365
Insertions/deletions	0	0	0	0	0.580781	0.0964212	0.553379	243793800	U712_00370
Insertions/deletions	0	0	0	0	0.454306	-0.182055	0.973119	252792900	U712_00375
Insertions/deletions	0	0	0	0	0.535096	0.0933269	0.385966	410686200	U712_00380
Insertions/deletions	0	0	0	0	0.171499	-0.100932	0.79673	159529500	U712_00385
Insertions/deletions	0	0	0	0	0.419287	0.0440326	0.630674	240521400	U712_00390
Insertions/deletions	0	0	0	0	0.360521	-0.191696	0.715504	233976600	U712_00395
Insertions/deletions	0	0	0	0	0.542305	-0.164049	0.729882	98990100	U712_00400
Insertions/deletions	0	0	0	0	0.279023	-0.0843786	0.951037	137440800	U712_00405
Insertions/deletions	0	0	0	0	0.041383	-0.153861	1.23296	57267000	U712_00410
Insertions/deletions	0	0	0	0	0.138406	-0.0641907	1.36623	273245400	U712_00415
Insertions/deletions	0	0	0	0	0.220882	0.0234798	1.44971	409050000	U712_00420
Insertions/deletions	0	0	0	0	0.92049	0.464203	0.643453	126805500	U712_00425
Insertions/deletions	0	0	0	0	0.354111	0.312868	0.687877	94899600	U712_00430
Insertions/deletions	0	0	0	0	0.437665	0.065315	0.676172	297788400	U712_00435
Insertions/deletions	0	0	0	0	0.401996	-0.00889669	0.787768	663479100	U712_00440
Insertions/deletions	0	0	0	0	0.447931	-0.0692849	0.508999	375507900	U712_00445
Insertions/deletions	0	0	0	0	0.56555	0.19955	0.531258	295334100	U712_00450
Insertions/deletions	0	0	0	0	0.650508	0.140709	0.698404	300242700	U712_00455
Insertions/deletions	0	0	0	0	0.0742535	-0.24699	0.571293	190617300	U712_00460
Insertions/deletions	0	0	0	0	0.645272	-0.137132	0.292199	130077900	U712_00465
Insertions/deletions	0	0	0	0	0.312789	-0.0270848	1.45491	395960400	U712_00470
Insertions/deletions	0	0	0	0	1.0611	-0.203331	1.08843	34360200	U712_00475
Insertions/deletions	0	0	0	0	0.11059	-0.52419	0.918571	50722200	U712_00480
Insertions/deletions	0	0	0	0	0.706355	-0.353943	0.613417	175073400	U712_00485
Insertions/deletions	0	0	0	0	0.281678	0.0394855	0.668772	382052700	U712_00490
Insertions/deletions	0	0	0	0	0.065378	-0.160955	0.625395	117806400	U712_00495
Insertions/deletions	0	0	0	0	0.242145	-0.332661	0.64931	204525000	U712_00500
Insertions/deletions	0	0	0	0	0.120101	-0.229167	0.648776	139895100	U712_00505
Insertions/deletions	0	0	0	0	0.722821	0.191551	0.958016	165256200	U712_00510
Insertions/deletions	0	0	0	0	0.576096	0.534408	1.46291	40905000	U712_00515
Insertions/deletions	0	0	0	0	2.25312	0.712479	1.53375	49086000	U712_00520
Insertions/deletions	0	0	0	0	0.726777	0.20428	1.58386	145621800	U712_00525
Insertions/deletions	0	0	0	0	0.819608	0.0993266	2.93507	116170200	U712_00530
Insertions/deletions	0	0	0	0	0.686042	-0.0607315	2.71559	190617300	U712_00535
Insertions/deletions	0	0	0	0	0.890581	0.0707741	2.95923	136622700	U712_00540
Insertions/deletions	0	0	0	0	1.18078	0.32815	2.91212	101444400	U712_00545
Insertions/deletions	0	0	0	0	0.299143	0.0976915	1.40857	165256200	U712_00550
Insertions/deletions	0	0	0	0	0.460972	-0.0227202	2.04435	938360700	U712_00555
Insertions/deletions	0	0	0	0	0.53998	-0.054367	2.15036	981720000	U712_00560
Insertions/deletions	0	0	0	0	0.93094	0.103421	2.64513	67902300	U712_00565
Insertions/deletions	0	0	0	0	1.09825	0.0700445	2.96886	113715900	U712_00570
Insertions/deletions	0	0	0	0	1.26154	0.153715	2.89579	128441700	U712_00575
Insertions/deletions	0	0	0	0	0.954446	0.15135	2.85066	526856400	U712_00580
Insertions/deletions	0	0	0	0	1.51862	0.15608	2.97091	324785700	U712_00585
Insertions/deletions	0	0	0	0	0.503093	0.303409	0.363035	260973900	U712_00590
Insertions/deletions	0	0	0	0	0.947639	0.265938	2.78814	84264300	U712_00595
Insertions/deletions	0	0	0	0	1.13288	0.083868	2.80487	171801000	U712_00600
Insertions/deletions	0	0	0	0	1.1699	0.137162	2.73025	170164800	U712_00605
Insertions/deletions	0	0	0	0	1.17607	0.182092	2.77334	78537600	U712_00610
Insertions/deletions	0	0	0	0	0.970711	0.114245	2.79871	227431800	U712_00615
Insertions/deletions	0	0	0	0	1.00473	0.231927	2.80711	93263400	U712_00620
Insertions/deletions	0	0	0	0	1.03967	-0.0014377	2.69239	179163900	U712_00625
Insertions/deletions	0	0	0	0	1.0468	0.13725	2.66997	51540300	U712_00630
Insertions/deletions	0	0	0	0	0.893803	0.375256	2.6087	54812700	U712_00635
Insertions/deletions	0	0	0	0	1.45433	0.480209	2.77806	71992800	U712_00640
Insertions/deletions	0	0	0	0	1.00728	0.277762	2.80663	100626300	U712_00645
Insertions/deletions	0	0	0	0	1.33675	0.176268	2.83439	85082400	U712_00650
Insertions/deletions	0	0	0	0	1.32164	0.139162	2.67271	147258000	U712_00655
Insertions/deletions	0	0	0	0	0.666946	0.0791386	2.74833	50722200	U712_00660
Insertions/deletions	0	0	0	0	0.945457	0.344062	2.74374	108807300	U712_00665
Insertions/deletions	0	0	0	0	1.01341	0.225927	2.69202	147258000	U712_00670
Insertions/deletions	0	0	0	0	0.741745	0.0387625	2.80351	98990100	U712_00675
Insertions/deletions	0	0	0	0	0.738163	0.071139	2.59613	138258900	U712_00680
Insertions/deletions	0	0	0	0	0.84088	0.275762	2.68324	49086000	U712_00685
Insertions/deletions	0	0	0	0	1.01212	0.309773	2.75654	120260700	U712_00690
Insertions/deletions	0	0	0	0	0.866521	0.194821	2.69233	353419200	U712_00695
Insertions/deletions	0	0	0	0	0.607333	0.0289388	2.65461	178345800	U712_00700
Insertions/deletions	0	0	0	0	0.848576	0.0984211	2.66535	203706900	U712_00705
Insertions/deletions	0	0	0	0	1.21057	0.0411272	2.83759	55630800	U712_00710
Insertions/deletions	0	0	0	0	0.899489	0.249662	2.82035	59721300	U712_00715
Insertions/deletions	0	0	0	0	1.18763	0.500032	2.62378	31087800	U712_00720
Insertions/deletions	0	0	0	0	0.633805	0.718479	2.57216	99808200	U712_00725
Insertions/deletions	0	0	0	0	0.516103	0.116244	2.60834	107989200	U712_00730
Insertions/deletions	0	0	0	0	0.893822	0.114245	2.74282	257701500	U712_00735
Insertions/deletions	0	0	0	0	0.630842	0.318779	2.56843	98990100	U712_00740
Insertions/deletions	0	0	0	0	0.252204	-0.248626	0.8813	230704200	U712_00745
Insertions/deletions	0	0	0	0	0.676998	-0.163685	0.921918	237249000	U712_00750
Insertions/deletions	0	0	0	0	0.663315	0.0103859	0.96754	217614600	U712_00755
Insertions/deletions	0	0	0	0	0.375195	-0.199155	1.66467	202888800	U712_00760
Insertions/deletions	0	0	0	0	0.740865	0.174633	2.75961	119442600	U712_00765
Insertions/deletions	0	0	0	0	0.90437	-0.191332	2.52338	107171100	U712_00770
Insertions/deletions	0	0	0	0	0.477457	0.119339	0.570832	209433600	U712_00775
Insertions/deletions	0	0	0	0	0.54084	0.257574	-0.959435	121078800	U712_00780
Insertions/deletions	0	0	0	0	0.303761	-0.00489688	-0.854075	194707800	U712_00785
Insertions/deletions	0	0	0	0	0.29807	-0.103296	1.12321	288789300	U712_00790
Insertions/deletions	0	0	0	1	0.717518	0.29595	0.136933	152166600	U712_00795
Insertions/deletions	0	0	0	0	0.596732	0.265573	-0.0751902	182436300	U712_00800
Insertions/deletions	0	0	0	1	0.303587	0.108785	-0.436784	208615500	U712_00805
Insertions/deletions	0	0	0	1	1.16972	0.312685	-0.914741	64629900	U712_00810
Insertions/deletions	0	0	0	0	0.268925	-0.039638	0.633154	391869900	U712_00815
Insertions/deletions	0	0	0	0	0.236441	-0.0503672	0.263486	261792000	U712_00820
Insertions/deletions	0	0	0	1	0.303928	-0.318837	0.0179061	275699700	U712_00825
Insertions/deletions	0	0	0	1	0.350523	-0.133673	0.0322031	274063500	U712_00830
Insertions/deletions	0	0	0	1	0.412556	0.156985	0.228267	260155800	U712_00835
Insertions/deletions	0	0	0	1	0.349708	-0.106026	-0.102014	433593000	U712_00840
Insertions/deletions	0	0	0	1	0.397599	-0.0319966	-0.886087	339511500	U712_00845
Insertions/deletions	0	0	0	1	0.331578	-0.182602	-0.978923	526038300	U712_00850
Insertions/deletions	0	0	0	1	0.321837	-0.0992966	-1.06171	361600200	U712_00855
Insertions/deletions	0	0	0	1	0.112364	-0.270273	-1.20722	373053600	U712_00860
Insertions/deletions	0	0	0	1	0.321327	-0.263908	-0.795838	232340400	U712_00865
Insertions/deletions	0	0	0	1	0.232911	-0.210249	-0.596569	249520500	U712_00870
Insertions/deletions	0	0	0	1	0.33395	-0.0235377	-0.712624	131714100	U712_00875
Insertions/deletions	0	0	0	1	-0.0681	-0.209885	-0.590926	124351200	U712_00880
Insertions/deletions	0	0	0	0	0.391516	0.0902325	1.43494	153802800	U712_00885
Insertions/deletions	0	0	0	0	0.351179	-0.0480024	1.38961	170982900	U712_00890
Insertions/deletions	0	0	0	0	0.254222	-0.182602	0.681989	224159400	U712_00895
Insertions/deletions	0	0	0	0	0.354044	-0.147496	0.99038	395960400	U712_00900
Insertions/deletions	0	0	0	0	0.42308	-0.150591	1.08583	367326900	U712_00905
Insertions/deletions	0	0	0	0	0.424098	-0.136402	1.46035	35996400	U712_00910
Insertions/deletions	0	0	0	0	0.492887	-0.196061	1.54703	491678100	U712_00915
Insertions/deletions	0	0	0	1	0.792897	0.446738	-0.228205	248702400	U712_00920
Insertions/deletions	0	0	0	0	0.566382	0.451467	-1.12329	173437200	U712_00925
Insertions/deletions	0	0	0	0	0.73988	0.10515	-0.860562	147258000	U712_00930
Insertions/deletions	0	0	0	0	0.579558	0.0171152	0.167623	413958600	U712_00935
Insertions/deletions	0	0	0	0	0.392771	0.00965629	0.305062	713383200	U712_00940
Insertions/deletions	0	0	0	0	0.739261	0.560056	0.400873	143985600	U712_00945
Insertions/deletions	0	0	0	0	1.50234	0.836714	0.538522	79355700	U712_00950
Insertions/deletions	0	0	0	0	1.27718	0.276491	0.54356	102262500	U712_00955
Insertions/deletions	0	0	0	1	0.431139	0.521139	0.190505	47449800	U712_00960
Insertions/deletions	0	0	0	0	0.54056	0.0510389	0.753356	82628100	U712_00965
Insertions/deletions	0	0	0	0	0.395641	1.01052	-1.60998	33542100	U712_00970
Insertions/deletions	0	0	0	0	0.408074	-0.144314	-0.4182	319877100	U712_00975
Insertions/deletions	0	0	0	0	0.718661	0.29195	-1.0202	336239100	U712_00980
Insertions/deletions	0	0	0	0	0.907259	0.28795	-0.933537	406595700	U712_00985
Insertions/deletions	0	0	0	0	0.829717	0.187727	-0.687392	196344000	U712_00990
Insertions/deletions	0	0	0	0	0.70228	0.298679	-0.92493	386143200	U712_00995
Insertions/deletions	0	0	0	0	0.460531	0.076409	-0.78096	140713200	U712_01000
Insertions/deletions	0	0	0	0	0.832731	0.284315	-0.683442	116170200	U712_01005
Insertions/deletions	0	0	0	0	0.677671	-0.0014377	-0.511082	266700600	U712_01010
Insertions/deletions	0	0	0	0	0.590806	-0.061826	-0.410297	183254400	U712_01015
Insertions/deletions	0	0	0	0	0.430665	0.159715	-0.254134	269154900	U712_01020
Insertions/deletions	0	0	0	0	0.763058	-0.47872	0.586551	55630800	U712_01025
Insertions/deletions	0	0	0	1	0.436233	0.0143857	-0.218301	210251700	U712_01030
Insertions/deletions	0	0	0	1	0.637988	0.00529164	-0.992911	233976600	U712_01035
Insertions/deletions	0	0	0	0	0.443153	-0.0321791	-0.700394	323149500	U712_01040
Insertions/deletions	0	0	0	0	0.348508	-0.275367	0.338102	378780300	U712_01045
Insertions/deletions	0	0	0	0	0.520991	0.0559507	-1.36823	67902300	U712_01050
Insertions/deletions	0	0	0	0	0.22719	-0.0590964	-1.42717	52358400	U712_01055
Insertions/deletions	0	0	0	1	0.379406	-0.156955	-1.40501	219250800	U712_01060
Insertions/deletions	0	0	0	0	0.381072	-0.321202	-0.317355	341965800	U712_01065
Insertions/deletions	0	0	0	1	0.814192	-0.153131	1.04107	71174700	U712_01070
Insertions/deletions	0	0	0	0	0.541018	-0.196061	0.367612	446682600	U712_01075
Insertions/deletions	0	0	0	1	0.350257	-0.314108	1.59759	240521400	U712_01080
Insertions/deletions	0	0	0	1	0.342351	-0.20552	1.49444	364054500	U712_01085
Insertions/deletions	0	0	0	0	1.18522	0.153715	-0.776424	67902300	U712_01090
Insertions/deletions	0	0	0	0	0.517052	-0.000167442	-0.822515	253611000	U712_01095
Insertions/deletions	0	0	0	0	0.331666	-0.414697	-0.527923	341147700	U712_01100
Insertions/deletions	0	0	0	1	1.02915	-0.0548197	0.295007	44995500	U712_01105
Insertions/deletions	0	0	0	1	2.37464	1.07281	0.33264	248702400	U712_01110
Insertions/deletions	0	0	0	0	0.458873	0.514045	0.042477	32724000	U712_01115
Insertions/deletions	0	0	0	1	0.411407	-0.0392732	-0.102796	599667300	U712_01120
Insertions/deletions	0	0	0	1	0.25878	-0.214979	-0.304553	251156700	U712_01125
Insertions/deletions	0	0	0	1	0.387526	0.0041972	-0.47573	225795600	U712_01130
Insertions/deletions	0	0	0	0	0.299011	-0.504002	-0.139668	314968500	U712_01135
Insertions/deletions	0	0	0	0	0.2769	-0.221343	-0.676925	256883400	U712_01140
Insertions/deletions	0	0	0	0	0.156671	-0.0381788	-0.688229	108807300	U712_01145
Insertions/deletions	0	0	0	0	0.248473	-0.173508	0.220404	242975700	U712_01150
Insertions/deletions	0	0	0	0	0.291571	-0.123484	0.956337	140713200	U712_01155
Insertions/deletions	0	0	0	0	0.436445	0.0460325	0.872609	133350300	U712_01160
Insertions/deletions	0	0	0	0	0.198766	-0.240261	0.999165	215978400	U712_01165
Insertions/deletions	0	0	0	0	0.478173	-0.239444	0.218479	76083300	U712_01170
Insertions/deletions	0	0	0	0	0.513841	0.0585857	-0.783935	365690700	U712_01175
Insertions/deletions	0	0	0	0	0.525335	0.0160208	-0.755376	242157600	U712_01180
Insertions/deletions	0	0	0	0	0.31848	-0.193696	0.970932	264246300	U712_01185
Insertions/deletions	0	0	0	1	0.492443	-0.188967	-1.28413	339511500	U712_01190
Insertions/deletions	0	0	0	1	0.132971	-0.416332	0.0329084	517039200	U712_01195
Insertions/deletions	0	0	0	1	0.592052	0.0207502	0.269588	204525000	U712_01200
Insertions/deletions	0	0	0	0	0.294077	-0.15932	0.110163	193071600	U712_01205
Insertions/deletions	0	0	0	0	0.345168	-0.220438	-0.0980173	75265200	U712_01210
Insertions/deletions	0	0	0	0	0.370719	-0.307379	-0.805985	292061700	U712_01215
Insertions/deletions	0	0	0	1	0.274301	-0.495273	-0.309597	367326900	U712_01220
Insertions/deletions	0	0	0	1	0.269246	-0.441979	-0.571281	258519600	U712_01225
Insertions/deletions	0	0	0	0	1.10884	0.168633	-3.86618	31087800	U712_01230
Insertions/deletions	0	0	0	1	0.451155	-0.310108	-1.53304	391869900	U712_01235
Insertions/deletions	0	0	0	1	0.0961835	-0.20825	-1.90122	268336800	U712_01240
Insertions/deletions	0	0	0	0	0.366361	-0.156955	-0.280281	368963100	U712_01245
Insertions/deletions	0	0	0	0	0.0972005	-0.474355	-0.111372	257701500	U712_01250
Insertions/deletions	0	0	0	0	0.213547	-0.20625	-1.39099	252792900	U712_01255
Insertions/deletions	0	0	0	0	0.465648	-0.518555	-1.30618	400050900	U712_01260
Insertions/deletions	0	0	0	0	0.215696	-0.370861	-1.03667	373053600	U712_01265
Insertions/deletions	0	0	0	0	0.341156	-0.590402	-1.76902	373053600	U712_01270
Insertions/deletions	0	0	0	0	-0.008334	-0.310473	0.315616	191435400	U712_01275
Insertions/deletions	0	0	0	0	0.409822	-0.47672	-0.738502	418049100	U712_01280
Insertions/deletions	0	0	0	1	0.7371	0.0760442	-0.281275	34360200	U712_01285
Insertions/deletions	0	0	0	0	0.049763	-0.182967	0.0770262	251156700	U712_01290
Insertions/deletions	0	0	0	0	0.498173	-0.234437	0.0915119	44177400	U712_01295
Insertions/deletions	0	0	0	0	0.262195	-0.345214	0.107915	256065300	U712_01300
Insertions/deletions	0	0	0	0	0.435147	-0.326296	-0.457419	188981100	U712_01305
Insertions/deletions	0	0	0	0	0.539	-0.261908	-0.29127	255247200	U712_01310
Insertions/deletions	0	0	0	0	0.390122	-0.115485	-0.124236	251974800	U712_01315
Insertions/deletions	0	0	0	0	0.376099	-0.437249	-0.169091	188163000	U712_01320
Insertions/deletions	0	0	0	1	0.777832	-0.213161	0.493723	105534900	U712_01325
Insertions/deletions	0	0	0	0	0.107745	-0.513826	-1.13008	40086900	U712_01330
Insertions/deletions	0	0	0	0	-0.0712215	-0.468355	-1.07539	116988300	U712_01335
Insertions/deletions	0	0	0	0	0.395984	-0.29119	-0.351131	199616400	U712_01340
Insertions/deletions	0	0	0	0	0.134684	-0.0348207	-1.37865	48267900	U712_01345
Insertions/deletions	0	0	0	0	0.250835	-0.298649	-1.35371	477770400	U712_01350
Insertions/deletions	0	0	0	0	0.626181	-0.38505	-1.00638	58085100	U712_01355
Insertions/deletions	0	0	0	0	0.224197	-0.34012	-0.793718	198798300	U712_01360
Insertions/deletions	0	0	0	1	0.480278	-0.398143	-0.772503	176709600	U712_01365
Insertions/deletions	0	0	0	0	0.394259	-0.38432	-0.686112	303515100	U712_01370
Insertions/deletions	0	0	0	1	0.181048	-0.312473	0.680895	391051800	U712_01375
Insertions/deletions	0	0	0	1	0.432603	-0.333391	0.705458	154620900	U712_01380
Insertions/deletions	0	0	0	1	2.21674	1.18958	-1.98601	36814500	U712_01385
Insertions/deletions	0	0	0	0	0.525846	-0.175873	-0.895674	307605600	U712_01390
Insertions/deletions	0	0	0	0	0.381603	-0.207067	-0.383831	174255300	U712_01395
Insertions/deletions	0	0	0	1	0.281146	-0.275367	-0.376922	99808200	U712_01400
Insertions/deletions	0	0	0	0	0.343776	-0.286096	1.12615	293697900	U712_01405
Insertions/deletions	0	0	0	1	0.483741	-0.359038	-0.0785176	260973900	U712_01410
Insertions/deletions	0	0	0	1	0.339254	-0.0692849	-0.166776	191435400	U712_01415
Insertions/deletions	0	0	0	0	-0.028455	-0.0956616	0.223813	202070700	U712_01420
Insertions/deletions	0	0	0	0	0.38081	-0.132038	0.240892	316604700	U712_01425
Insertions/deletions	0	0	0	0	0.265158	-0.256814	-0.0571172	254429100	U712_01430
Insertions/deletions	0	0	0	1	0.38703	0.0835032	0.536836	290425500	U712_01435
Insertions/deletions	0	0	0	0	0.508518	-0.265908	-0.292409	386961300	U712_01440
Insertions/deletions	0	0	0	0	0.123065	-0.11112	-0.0891521	409050000	U712_01445
Insertions/deletions	0	0	0	1	0.500497	-0.0405435	-0.00170011	107989200	U712_01450
Insertions/deletions	0	0	0	0	0.318778	-0.0803789	0.450763	305969400	U712_01455
Insertions/deletions	0	0	0	0	0.278874	-0.305379	0.0819824	211887900	U712_01460
Insertions/deletions	0	0	0	0	0.456875	-0.330296	0.0187053	459772200	U712_01465
Insertions/deletions	0	0	0	0	0.0407155	0.208279	0.756025	261792000	U712_01470
Insertions/deletions	0	0	0	0	0.408546	-0.175508	0.405958	189799200	U712_01475
Insertions/deletions	0	0	0	0	0.303362	-0.407325	0.32105	229886100	U712_01480
Insertions/deletions	0	0	0	1	0.270661	-0.421426	-0.216016	282244500	U712_01485
Insertions/deletions	0	0	0	0	0.438211	-0.141132	0.855821	163620000	U712_01490
Insertions/deletions	0	0	0	0	0.475904	-0.164414	0.995476	158711400	U712_01495
Insertions/deletions	0	0	0	0	0.169474	-0.355943	1.06593	157893300	U712_01500
Insertions/deletions	0	0	0	0	0.395181	-0.309743	1.1302	211069800	U712_01505
Insertions/deletions	0	0	0	0	0.282946	-0.201155	0.247959	440137800	U712_01510
Insertions/deletions	0	0	0	0	0.346389	-0.372861	0.391539	297788400	U712_01515
Insertions/deletions	0	0	0	0	0.459321	-0.541473	0.0254939	328058100	U712_01520
Insertions/deletions	0	0	0	1	0.416843	-0.310473	-0.82707	319877100	U712_01525
Insertions/deletions	0	0	0	1	0.026198	-0.0258145	0.301086	76901400	U712_01530
Insertions/deletions	0	0	0	0	0.309612	-0.115485	1.12265	342783900	U712_01535
Insertions/deletions	0	0	0	0	0.369627	-0.243538	1.17934	231522300	U712_01540
Insertions/deletions	0	0	0	0	0.24333	-0.261544	1.24512	240521400	U712_01545
Insertions/deletions	0	0	0	1	0.487473	-0.576214	-0.918538	314150400	U712_01550
Insertions/deletions	0	0	0	0	0.188686	-0.33812	-1.00727	391051800	U712_01555
Insertions/deletions	0	0	0	0	0.431964	-0.123673	0.138886	158711400	U712_01560
Insertions/deletions	0	0	0	0	0.341709	-0.150226	0.254348	539946000	U712_01565
Insertions/deletions	0	0	0	1	0.059436	0.282498	-2.11272	33542100	U712_01570
Insertions/deletions	0	0	0	0	0.740342	-0.128038	-0.517122	263428200	U712_01575
Insertions/deletions	0	0	0	0	0.549357	-0.527649	-0.59368	443410200	U712_01580
Insertions/deletions	0	0	0	1	0.288778	-0.316838	0.831217	419685300	U712_01585
Insertions/deletions	0	0	0	0	0.375594	-0.256179	0.240669	126805500	U712_01590
Insertions/deletions	0	0	0	0	0.193439	-0.185332	0.28395	171801000	U712_01595
Insertions/deletions	0	0	0	0	0.348286	-0.466896	0.150624	207797400	U712_01600
Insertions/deletions	0	0	0	1	0.305817	-0.0936617	-1.19844	365690700	U712_01605
Insertions/deletions	0	0	0	0	0.624448	-0.173508	-1.60503	200434500	U712_01610
Insertions/deletions	0	0	0	0	0.193714	-0.499273	1.19106	223341300	U712_01615
Insertions/deletions	0	0	0	1	0.426452	-0.383955	-0.194808	161983800	U712_01620
Insertions/deletions	0	0	0	0	0.475708	-0.0535495	0.195915	152984700	U712_01625
Insertions/deletions	0	0	0	1	0.322306	-0.29665	-0.818516	207797400	U712_01630
Insertions/deletions	0	0	0	0	0.327688	-0.238626	-0.166569	265882500	U712_01635
Insertions/deletions	0	0	0	0	0.396428	-0.248085	-0.0704199	260973900	U712_01640
Insertions/deletions	0	0	0	0	0.254451	-0.185785	-0.0470449	234794700	U712_01645
Insertions/deletions	0	0	0	0	0.342266	-0.067285	-1.61456	248702400	U712_01650
Insertions/deletions	0	0	0	0	0.316976	-0.20352	0.0226144	422139600	U712_01655
Insertions/deletions	0	0	0	0	0.509167	-0.368497	0.64908	368145000	U712_01660
Insertions/deletions	0	0	0	0	0.480407	0.032209	-0.0319105	337057200	U712_01665
Insertions/deletions	0	0	0	1	0.517714	0.0143857	0.424329	233976600	U712_01670
Insertions/deletions	0	0	0	1	0.324531	-0.378861	0.328632	246248100	U712_01675
Insertions/deletions	0	0	0	1	0.382058	-0.185332	-0.316013	233158500	U712_01680
Insertions/deletions	0	0	0	0	0.298803	-0.491638	-0.436827	272427300	U712_01685
Insertions/deletions	0	0	0	1	0.388286	-0.412332	0.332005	394324200	U712_01690
Insertions/deletions	0	0	0	1	0.398624	-0.592037	0.211716	87536700	U712_01695
Insertions/deletions	0	0	0	1	0.276587	-0.315202	-0.854394	659388600	U712_01700
Insertions/deletions	0	0	0	1	0.268989	-0.287556	-1.71824	581669100	U712_01705
Insertions/deletions	0	0	0	1	0.318165	-0.393779	-1.36852	631573200	U712_01710
Insertions/deletions	0	0	0	0	0.542933	-0.509826	-0.535248	328876200	U712_01715
Insertions/deletions	0	0	0	0	0.322812	-0.370132	-1.46503	249520500	U712_01720
Insertions/deletions	0	0	0	0	0.346753	-0.0227202	-1.58657	159529500	U712_01725
Insertions/deletions	0	0	0	0	0.49771	-0.209709	-1.49505	50722200	U712_01730
Insertions/deletions	0	0	0	0	0.231034	-0.333755	-1.23998	325603800	U712_01735
Insertions/deletions	0	0	0	1	0.34648	-0.450708	0.813346	185708700	U712_01740
Insertions/deletions	0	0	0	1	0.406382	-0.118579	0.862555	232340400	U712_01745
Insertions/deletions	0	0	0	0	0.906591	-0.0931145	-1.09062	38450700	U712_01750
Insertions/deletions	0	0	0	0	0.198456	-0.355943	0.263078	124351200	U712_01755
Insertions/deletions	0	0	0	0	0.282303	0.0716796	-1.17155	90809100	U712_01760
Insertions/deletions	0	0	0	0	0.37979	-0.150591	-0.247582	391051800	U712_01765
Insertions/deletions	0	0	0	1	0.657852	0.0980563	0.605964	108807300	U712_01770
Insertions/deletions	0	0	0	1	-0.015371	-0.266638	0.739383	122715000	U712_01775
Insertions/deletions	0	0	0	1	0.403848	-0.148226	0.0533391	469589400	U712_01780
Insertions/deletions	0	0	0	1	0.548747	-0.406873	0.212735	152166600	U712_01785
Insertions/deletions	0	0	0	1	0.338243	-0.143497	0.196036	172619100	U712_01790
Insertions/deletions	0	0	0	0	0.874754	0.0326617	-0.225998	98990100	U712_01795
Insertions/deletions	0	0	0	1	0.322937	0.192632	-1.70233	32724000	U712_01800
Insertions/deletions	0	0	0	0	0.486461	-0.409967	0.578897	2935342800	U712_01805
Insertions/deletions	0	0	0	0	0.444983	-0.458532	0.617992	2932070400	U712_01810
Insertions/deletions	0	0	0	0	0.348587	-0.417061	0.537516	1043895600	U712_01815
Insertions/deletions	0	0	0	0	0.38172	-0.786296	0.536456	198798300	U712_01820
Insertions/deletions	0	0	0	0	0.274203	-0.359038	-0.655114	329694300	U712_01825
Insertions/deletions	0	0	0	1	1.08664	0.224468	-0.25316	152166600	U712_01830
Insertions/deletions	0	0	0	1	0.419173	-0.278461	-0.662629	256065300	U712_01835
Insertions/deletions	0	0	0	0	0.37048	-0.349214	-0.162862	364054500	U712_01840
Insertions/deletions	0	0	0	1	0.335327	-0.469626	0.429586	135804600	U712_01845
Insertions/deletions	0	0	0	1	0.525777	-0.458897	0.754924	176709600	U712_01850
Insertions/deletions	0	0	0	1	0.014181	-0.76929	-0.557508	31905900	U712_01855
Insertions/deletions	0	0	0	1	0.530485	-0.582943	0.864582	202888800	U712_01860
Insertions/deletions	0	0	0	1	0.182283	-0.301014	0.861995	192253500	U712_01865
Insertions/deletions	0	0	0	1	0.10561	0.114785	1.13628	220068900	U712_01870
Insertions/deletions	0	0	0	1	0.393821	-0.257179	-0.209811	238067100	U712_01875
Insertions/deletions	0	0	0	0	0.460354	-0.308473	-1.30618	167710500	U712_01880
Insertions/deletions	0	0	0	0	0.208658	-0.370496	-1.05785	387779400	U712_01885
Insertions/deletions	0	0	0	0	0.253575	-0.291555	-0.288188	230704200	U712_01895
Insertions/deletions	0	0	0	1	0.362084	-0.29665	0.615356	403323300	U712_01900
Insertions/deletions	0	0	0	0	0.300256	-0.10712	-0.877466	478588500	U712_01905
Insertions/deletions	0	0	0	1	0.235673	0.418361	-0.941527	60539400	U712_01910
Insertions/deletions	0	0	0	0	0.524803	-0.335755	-1.14296	445864500	U712_01915
Insertions/deletions	0	0	0	0	0.395568	-0.238261	-0.935082	333784800	U712_01920
Insertions/deletions	0	0	0	0	0.278366	-0.111485	-0.652846	305969400	U712_01925
Insertions/deletions	0	0	0	1	0.542096	-0.259179	-1.06671	185708700	U712_01930
Insertions/deletions	0	0	0	1	0.374578	-0.317202	-1.09037	398414700	U712_01935
Insertions/deletions	0	0	0	0	0.306431	-0.127308	0.0405457	186526800	U712_01940
Insertions/deletions	0	0	0	0	0.192927	-0.190061	0.196056	386961300	U712_01945
Insertions/deletions	0	0	0	0	0.566476	0.0918676	0.629091	313332300	U712_01950
Insertions/deletions	0	0	0	0	1.07658	-0.591584	0.239177	33542100	U712_01955
Insertions/deletions	0	0	0	1	0.560089	-0.288826	-0.389415	35996400	U712_01960
Insertions/deletions	0	0	0	1	-0.310379	0.173173	-0.50261	31087800	U712_01965
Insertions/deletions	0	0	0	1	0.172432	-0.374044	-0.498317	372235500	U712_01970
Insertions/deletions	0	0	0	0	0.301192	-0.262273	0.969239	259337700	U712_01975
Insertions/deletions	0	0	0	0	0.449634	-0.216073	0.926186	258519600	U712_01980
Insertions/deletions	0	0	0	0	0.530927	-0.229532	1.07995	206979300	U712_01985
Insertions/deletions	0	0	0	0	0.281164	-0.106391	1.20459	260155800	U712_01990
Insertions/deletions	0	0	0	1	0.228494	-0.461261	0.60239	386961300	U712_01995
Insertions/deletions	0	0	0	1	0.489945	-0.464896	0.589254	247066200	U712_02000
Insertions/deletions	0	0	0	1	0.112526	-0.312838	0.0445205	204525000	U712_02005
Insertions/deletions	0	0	0	1	0.235704	0.119515	0.176125	78537600	U712_02010
Insertions/deletions	0	0	0	0	0.401483	-0.29465	0.961472	85900500	U712_02015
Insertions/deletions	0	0	0	1	0.164339	-0.402873	-0.95244	392688000	U712_02020
Insertions/deletions	0	0	0	0	0.383439	-0.491638	-1.36193	357509700	U712_02025
Insertions/deletions	0	0	0	0	0.369162	-0.548932	0.448538	393506100	U712_02030
Insertions/deletions	0	0	0	0	0.316499	-0.285191	-1.77465	235612800	U712_02035
Insertions/deletions	0	0	0	0	0.140721	-0.266638	-1.30475	214342200	U712_02040
Insertions/deletions	0	0	0	1	0.629845	-0.290738	1.16339	167710500	U712_02045
Insertions/deletions	0	0	0	1	0.307179	-0.564755	1.03145	443410200	U712_02050
Insertions/deletions	0	0	0	1	0.179018	-0.505096	1.09734	156257100	U712_02055
Insertions/deletions	0	0	0	0	0.32991	-0.316473	0.219607	96535800	U712_02060
Insertions/deletions	0	0	0	0	0.41116	-0.410332	0.896746	305969400	U712_02070
Insertions/deletions	0	0	0	0	0.18511	-0.421791	0.20382	288789300	U712_02075
Insertions/deletions	0	0	1	0	0.650706	-0.0992966	0.163886	48267900	U712_02080
Insertions/deletions	0	0	0	0	0.669964	0.0132912	0.295793	116170200	U712_02085
Insertions/deletions	0	0	0	1	0.28394	-0.108215	0.295458	166074300	U712_02090
Insertions/deletions	0	0	0	0	0.346477	-0.267003	0.695323	107171100	U712_02095
Insertions/deletions	0	0	0	0	0.22413	-0.222803	0.728274	204525000	U712_02100
Insertions/deletions	0	0	0	0	0.295855	-0.352673	-0.0945806	211069800	U712_02105
Insertions/deletions	0	0	0	0	0.348273	-0.295014	-0.130739	331330500	U712_02110
Insertions/deletions	0	0	0	0	0.219479	-0.417426	-0.0788052	215978400	U712_02115
Insertions/deletions	0	0	0	0	0.489617	-0.537838	-0.0238203	205343100	U712_02125
Insertions/deletions	0	0	0	0	0.254914	-0.169509	0.0924716	175073400	U712_02130
Insertions/deletions	0	0	0	0	0.666864	-0.0572855	0.813053	67084200	U712_02135
Insertions/deletions	0	0	0	1	0.31736	-0.164049	0.55997	78537600	U712_02140
Insertions/deletions	0	0	0	0	0.387653	-0.193156	0.87554	547308900	U712_02145
Insertions/deletions	0	0	0	0	0.275559	-0.347944	0.762712	246248100	U712_02150
Insertions/deletions	0	0	0	0	0.319688	-0.326296	0.0954879	568579500	U712_02155
Insertions/deletions	0	0	0	0	0.703924	0.919466	-1.56508	39268800	U712_02160
Insertions/deletions	0	0	0	0	0.327897	0.125514	-0.369461	412322400	U712_02165
Insertions/deletions	0	0	0	1	0.0800975	-0.342397	-0.387681	162801900	U712_02170
Insertions/deletions	0	0	0	0	0.648371	-0.246085	0.034904	234794700	U712_02175
Insertions/deletions	0	0	0	0	0.311779	-0.481084	-0.0473269	137440800	U712_02180
Insertions/deletions	0	0	0	0	0.423592	-0.594767	-0.552284	150530400	U712_02185
Insertions/deletions	0	0	0	0	0.532678	-0.296285	0.917061	115352100	U712_02190
Insertions/deletions	0	0	0	0	0.41155	-0.47272	0.633584	220887000	U712_02195
Insertions/deletions	0	0	0	1	0.601347	-0.507096	1.9245	57267000	U712_02200
Insertions/deletions	0	0	0	1	0.687603	-0.369861	2.07048	59721300	U712_02205
Insertions/deletions	0	0	0	1	0.202471	-0.463991	0.285018	70356600	U712_02210
Insertions/deletions	0	0	0	1	0.507575	0.139162	-0.696152	31905900	U712_02215
Insertions/deletions	0	0	0	1	0.506234	-0.119674	-0.638987	139895100	U712_02220
Insertions/deletions	0	0	0	0	0.309094	-0.375591	-0.0487257	223341300	U712_02225
Insertions/deletions	0	0	0	0	0.887252	-0.312838	0.86126	101444400	U712_02230
Insertions/deletions	0	0	0	0	0.431764	-0.260273	-0.286955	93263400	U712_02235
Insertions/deletions	0	0	0	0	0.267777	-0.325932	-0.236767	98172000	U712_02240
Insertions/deletions	0	0	0	1	0.523489	-0.511826	0.102117	224159400	U712_02245
Insertions/deletions	0	0	0	1	0.334938	-0.22162	-0.0717653	287153100	U712_02250
Insertions/deletions	0	0	0	0	0.233619	-0.439979	-0.73688	438501600	U712_02255
Insertions/deletions	0	0	0	0	0.158673	-0.342849	-0.616842	185708700	U712_02260
Insertions/deletions	0	0	0	0	0.323049	-0.391414	0.617284	345238200	U712_02265
Insertions/deletions	0	0	0	0	0.523581	-0.319567	0.936087	287153100	U712_02270
Insertions/deletions	0	0	0	0	-0.0216025	-0.030544	0.780789	44995500	U712_02275
Insertions/deletions	0	0	0	0	0.38197	-0.389049	0.660305	252792900	U712_02280
Insertions/deletions	0	0	0	0	0.465672	-0.271367	0.770703	209433600	U712_02285
Insertions/deletions	0	0	0	0	0.437875	-0.428155	0.843733	91627200	U712_02290
Insertions/deletions	0	0	0	0	0.471996	-0.542202	-0.0722428	312514200	U712_02295
Insertions/deletions	0	0	0	1	-0.0094	-0.520102	0.20118	40086900	U712_02300
Insertions/deletions	0	0	0	1	0.110658	0.0706796	0.261533	44995500	U712_02305
Insertions/deletions	0	0	0	0	0.202333	-0.456532	0.473571	238067100	U712_02310
Insertions/deletions	0	0	0	1	1.0081	-0.0701969	1.09753	87536700	U712_02315
Insertions/deletions	0	0	0	0	0.40802	-0.423791	1.25144	296152200	U712_02320
Insertions/deletions	0	0	0	0	0.36964	-0.400508	0.773647	394324200	U712_02325
Insertions/deletions	0	0	0	0	0.494798	-0.308473	1.85639	404959500	U712_02330
Insertions/deletions	0	0	0	0	0.535725	-0.405602	0.706447	130896000	U712_02335
Insertions/deletions	0	0	0	0	0.361119	-0.246085	0.853932	403323300	U712_02340
Insertions/deletions	0	0	1	1	0.278321	-0.214073	0.424459	163620000	U712_02345
Insertions/deletions	0	0	0	0	0.013605	-0.285556	0.263081	99808200	U712_02350
Insertions/deletions	0	0	0	0	0.42104	-0.130038	0.25363	305969400	U712_02355
Insertions/deletions	0	0	0	0	0.258979	-0.278461	0.803634	319059000	U712_02360
Insertions/deletions	0	0	0	0	0.325985	-0.170968	1.88889	76901400	U712_02365
Insertions/deletions	0	0	0	0	0.464332	-0.0560086	1.72326	95717700	U712_02370
Insertions/deletions	0	0	0	0	0.320024	-0.271002	0.699792	224159400	U712_02375
Insertions/deletions	0	0	0	0	0.482345	-0.209709	0.737228	99808200	U712_02380
Insertions/deletions	0	0	0	0	0.413905	-0.355403	0.713493	109625400	U712_02385
Insertions/deletions	0	0	0	0	0.293137	-0.185332	0.822053	274881600	U712_02390
Insertions/deletions	0	0	0	0	0.950059	-0.127673	1.47506	89991000	U712_02395
Insertions/deletions	0	0	0	0	0.455305	-0.274462	1.36164	131714100	U712_02400
Insertions/deletions	0	0	0	0	0.481791	-0.232262	1.34746	215160300	U712_02405
Insertions/deletions	0	0	0	0	0.733262	0.0243852	1.26512	163620000	U712_02410
Insertions/deletions	0	0	0	0	0.794791	0.162167	-0.550506	31905900	U712_02415
Insertions/deletions	0	0	0	0	0.588008	0.354514	-0.653749	44177400	U712_02420
Insertions/deletions	0	0	0	0	0.47276	-0.0130855	-0.626878	44177400	U712_02425
Insertions/deletions	0	0	0	0	0.531113	-0.268273	0.0226692	120260700	U712_02430
Insertions/deletions	0	0	0	0	0.090833	-0.195156	0.0252662	121078800	U712_02435
Insertions/deletions	0	0	0	0	0.259392	-0.368497	0.428099	589032000	U712_02440
Insertions/deletions	0	0	0	1	0.619386	0.248291	0.140528	31087800	U712_02445
Insertions/deletions	0	0	0	0	0.237916	-0.0358206	0.00538211	123533100	U712_02450
Insertions/deletions	0	0	0	1	0.638394	0.112785	-0.31659	278154000	U712_02455
Insertions/deletions	0	0	0	0	2.2522	0.855443	0.249474	112079700	U712_02460
Insertions/deletions	0	0	0	1	1.21271	0.547502	-0.381351	122715000	U712_02465
Insertions/deletions	0	0	0	0	0.896886	0.356791	-0.247539	148076100	U712_02470
Insertions/deletions	0	0	0	0	1.16896	0.315232	-0.411645	208615500	U712_02475
Insertions/deletions	0	0	0	0	0.915501	0.0507619	-0.964791	357509700	U712_02480
Insertions/deletions	0	0	0	0	2.91523	1.23414	-1.35038	52358400	U712_02485
Insertions/deletions	0	0	0	0	1.1175	0.502397	-0.40648	48267900	U712_02490
Insertions/deletions	0	0	0	0	0.996608	0.413267	-0.309029	187344900	U712_02495
Insertions/deletions	0	0	0	0	1.21042	0.470926	-0.499189	161983800	U712_02500
Insertions/deletions	0	0	0	0	1.37525	-0.0225378	2.22245	54812700	U712_02505
Insertions/deletions	0	0	0	1	1.38377	0.616985	-0.0140796	130077900	U712_02510
Insertions/deletions	0	0	0	1	1.33502	-0.0700146	-0.13687	31905900	U712_02515
Insertions/deletions	0	0	0	1	1.26441	0.0182031	-0.178959	62993700	U712_02520
Insertions/deletions	0	0	0	1	0.957152	0.337056	-0.264696	238885200	U712_02525
Insertions/deletions	0	0	0	0	0.475216	0.188267	-0.406195	261792000	U712_02530
Insertions/deletions	0	0	0	1	0.728667	0.299132	-0.281999	238067100	U712_02535
Insertions/deletions	0	0	0	0	0.329	0.0267499	-0.144462	378780300	U712_02540
Insertions/deletions	0	0	0	0	0.63611	-0.0569207	-0.72423	351783000	U712_02545
Insertions/deletions	0	0	0	1	1.12049	0.493114	0.173858	40905000	U712_02550
Insertions/deletions	0	0	0	0	0.620167	0.181903	-0.16026	161983800	U712_02555
Insertions/deletions	0	0	0	1	0.431018	-0.010356	-0.251913	179982000	U712_02560
Insertions/deletions	0	0	0	0	0.784639	0.170809	-0.455189	32724000	U712_02565
Insertions/deletions	0	0	0	1	0.470612	-0.551661	-0.857715	235612800	U712_02570
Insertions/deletions	0	0	0	0	0.470699	-0.0312736	-0.746086	379598400	U712_02575
Insertions/deletions	0	0	0	0	0.690212	0.371797	0.220175	116170200	U712_02580
Insertions/deletions	0	0	0	1	0.418585	0.0297498	0.376985	156257100	U712_02585
Insertions/deletions	0	0	0	1	0.449875	-0.10985	0.223665	89991000	U712_02590
Insertions/deletions	0	0	0	0	0.686339	0.0757673	0.487642	238067100	U712_02595
Insertions/deletions	0	0	0	1	0.856707	0.129521	-0.0526485	105534900	U712_02600
Insertions/deletions	0	0	0	0	0.626574	-0.141862	-0.551616	164438100	U712_02605
Insertions/deletions	0	0	0	1	0.609329	-0.260638	-0.813573	323967600	U712_02610
Insertions/deletions	0	0	0	0	0.430953	-0.285556	0.250278	165256200	U712_02615
Insertions/deletions	0	0	0	0	0.765463	0.407267	0.202036	50722200	U712_02620
Insertions/deletions	0	0	0	0	0.442292	0.232467	-0.0230125	91627200	U712_02625
Insertions/deletions	0	0	0	0	0.523767	0.000738023	0.132945	356691600	U712_02630
Insertions/deletions	0	0	0	0	0.075195	-0.104756	0.405892	34360200	U712_02635
Insertions/deletions	0	0	0	0	0.75807	0.166079	-0.809298	211887900	U712_02640
Insertions/deletions	0	0	0	1	0.499772	-0.0427324	-1.3763	251156700	U712_02645
Insertions/deletions	0	0	0	0	0.75599	0.0503971	-0.42425	395142300	U712_02650
Insertions/deletions	0	0	0	1	0.704017	-0.0210851	-0.257514	170164800	U712_02655
Insertions/deletions	0	0	0	0	0.497052	-0.15132	0.199908	185708700	U712_02660
Insertions/deletions	0	0	0	1	0.691859	0.0503971	0.310408	121078800	U712_02665
Insertions/deletions	0	0	0	1	0.439021	-0.0538263	-1.05009	47449800	U712_02670
Insertions/deletions	0	0	0	1	1.41914	0.186267	-1.11561	39268800	U712_02675
Insertions/deletions	0	0	0	0	0.410905	0.035844	-0.0539092	317422800	U712_02680
Insertions/deletions	0	0	0	0	0.598361	-0.0285441	0.0426302	175073400	U712_02685
Insertions/deletions	0	0	0	0	0.430228	-0.181332	-1.18404	593122500	U712_02690
Insertions/deletions	0	0	0	0	-0.129992	-0.241167	0.148785	35996400	U712_02695
Insertions/deletions	0	0	0	1	0.253704	-0.0767439	0.21063	246248100	U712_02700
Insertions/deletions	0	0	0	0	1.50845	0.627626	-0.202839	35178300	U712_02705
Insertions/deletions	0	0	0	1	0.808292	-0.133132	-0.826826	188163000	U712_02710
Insertions/deletions	0	0	0	1	0.916294	0.281397	-0.26041	221705100	U712_02715
Insertions/deletions	0	0	0	1	0.456498	-0.169873	-0.311531	243793800	U712_02720
Insertions/deletions	0	0	0	0	0.500757	-0.132403	-1.44199	169346700	U712_02725
Insertions/deletions	0	0	0	0	0.561479	-0.227897	-1.13575	256065300	U712_02730
Insertions/deletions	0	0	0	0	0.405701	-0.250814	-0.54444	106353000	U712_02735
Insertions/deletions	0	0	0	0	0.753517	-0.337755	-0.648115	92445300	U712_02740
Insertions/deletions	0	0	0	1	0.664856	0.0167504	-1.04082	64629900	U712_02745
Insertions/deletions	0	0	0	0	-0.090914	0.218644	-1.11769	32724000	U712_02750
Insertions/deletions	0	0	0	0	0.831213	0.256114	-1.03938	38450700	U712_02755
Insertions/deletions	0	0	0	1	0.0286725	-0.0600151	-1.19675	62993700	U712_02760
Insertions/deletions	0	0	0	1	0.507346	-0.227167	-1.13898	158711400	U712_02765
Insertions/deletions	0	0	0	0	0.339521	-0.0147206	-0.98971	193071600	U712_02770
Insertions/deletions	0	0	0	1	0.262382	0.0958674	-1.08491	117806400	U712_02775
Insertions/deletions	0	0	0	1	0.370163	-0.0537384	-1.64649	66266100	U712_02780
Insertions/deletions	0	0	0	1	0.452217	-0.117485	-1.51891	74447100	U712_02785
Insertions/deletions	0	0	0	0	0.298154	-0.132403	0.622418	160347600	U712_02790
Insertions/deletions	0	0	0	0	0.626609	-0.12895	0.570425	90809100	U712_02795
Insertions/deletions	0	0	0	0	0.12225	-0.107485	0.0831659	129259800	U712_02800
Insertions/deletions	0	0	0	1	0.533479	-0.283556	-0.398382	448318800	U712_02805
Insertions/deletions	0	0	0	1	0.626675	-0.251179	0.863325	375507900	U712_02810
Insertions/deletions	0	0	0	1	0.941955	-0.392414	-0.0691333	141531300	U712_02815
Insertions/deletions	0	0	0	0	0.599613	-0.123673	-0.118014	125169300	U712_02820
Insertions/deletions	0	0	0	0	0.234938	-0.34085	0.172413	724836600	U712_02825
Insertions/deletions	0	0	0	1	0.182766	-0.540202	0.307734	171801000	U712_02830
Insertions/deletions	0	0	0	1	0.592729	-0.413061	0.251039	118624500	U712_02835
Insertions/deletions	0	0	0	0	0.246202	-0.390144	0.449592	329694300	U712_02840
Insertions/deletions	0	0	0	1	0.259325	-0.24645	-0.320587	201252600	U712_02845
Insertions/deletions	0	0	0	0	0.537002	-0.110215	0.269083	184072500	U712_02850
Insertions/deletions	0	0	0	0	0.517128	-0.574944	-0.620783	344420100	U712_02855
Insertions/deletions	0	0	0	0	0.527692	-0.105485	-0.0645841	323967600	U712_02860
Insertions/deletions	0	0	0	1	0.500879	-0.178967	-1.04233	205343100	U712_02865
Insertions/deletions	0	0	1	1	0.505841	-0.38505	-0.95144	378780300	U712_02870
Insertions/deletions	0	0	0	0	0.443338	0.464372	0.635972	111261600	U712_02875
Insertions/deletions	0	0	0	1	0.650146	0.0709499	0.232026	135804600	U712_02880
Insertions/deletions	0	0	0	1	0.229252	0.0594912	-0.138569	130896000	U712_02885
Insertions/deletions	0	0	0	0	0.542256	-0.0427324	-0.191273	266700600	U712_02890
Insertions/deletions	0	0	0	0	-0.304188	0.117603	-0.0703368	31905900	U712_02895
Insertions/deletions	0	0	0	0	0.468554	-0.181332	0.420794	154620900	U712_02900
Insertions/deletions	0	0	0	1	0.363162	-0.526014	0.913145	318240900	U712_02905
Insertions/deletions	0	0	0	0	0.093662	-0.10985	-0.177266	85082400	U712_02910
Insertions/deletions	0	0	0	0	0.3354	-0.214526	-0.175362	90809100	U712_02915
Insertions/deletions	0	0	0	0	0.397266	-0.297744	-0.178417	362418300	U712_02920
Insertions/deletions	0	0	0	0	0.34613	-0.410332	-0.0931982	381234600	U712_02925
Insertions/deletions	0	0	0	0	0.309545	-0.211344	0.0735946	194707800	U712_02930
Insertions/deletions	0	0	0	0	0.399427	-0.341579	-0.17532	245430000	U712_02935
Insertions/deletions	0	0	0	0	0.432411	-0.172238	-0.189285	258519600	U712_02940
Insertions/deletions	0	0	0	0	0.408249	-0.188426	-0.282611	296970300	U712_02945
Insertions/deletions	0	0	0	0	0.619837	-0.15132	0.643427	266700600	U712_02955
Insertions/deletions	0	0	0	0	0.870099	-0.156415	0.62059	130077900	U712_02960
Insertions/deletions	0	0	0	0	0.412315	-0.308108	0.544737	188163000	U712_02965
Insertions/deletions	0	0	0	0	0.325193	-0.265003	0.524347	124351200	U712_02970
Insertions/deletions	0	0	0	0	0.461187	-0.230626	0.473508	283880700	U712_02975
Insertions/deletions	0	0	0	1	0.623841	-0.232262	0.404664	526038300	U712_02980
Insertions/deletions	0	0	0	0	0.228121	-0.0805679	0.73289	139895100	U712_02985
Insertions/deletions	0	0	0	0	0.557375	-0.0963913	0.80205	176709600	U712_02990
Insertions/deletions	0	0	0	0	0.433378	-0.445438	1.18725	47449800	U712_02995
Insertions/deletions	0	0	0	0	0.56005	-0.313567	1.03196	206161200	U712_03000
Insertions/deletions	0	0	0	1	0.34211	-0.275002	0.469428	52358400	U712_03005
Insertions/deletions	0	0	0	1	0.425866	-0.278461	0.771684	200434500	U712_03010
Insertions/deletions	0	0	0	0	1.14467	-0.391961	1.76641	77719500	U712_03015
Insertions/deletions	0	0	0	0	0.461255	-0.339579	1.70642	445864500	U712_03020
Insertions/deletions	0	0	0	1	0.409164	0.259202	-0.000953784	35178300	U712_03025
Insertions/deletions	0	0	0	1	0.178037	0.430354	0.0781328	41723100	U712_03030
Insertions/deletions	0	0	0	0	0.705503	0.457467	-0.163901	62993700	U712_03035
Insertions/deletions	0	0	0	0	1.13155	0.333056	0.805435	350146800	U712_03040
Insertions/deletions	0	0	0	0	0.721383	-0.0301792	0.96538	319059000	U712_03045
Insertions/deletions	0	0	0	0	0.86966	0.0436678	0.501039	256883400	U712_03050
Insertions/deletions	0	0	0	0	1.65128	0.418361	0.515168	281426400	U712_03055
Insertions/deletions	0	0	0	0	1.76093	0.699926	0.550785	381234600	U712_03060
Insertions/deletions	0	0	0	1	0.972006	-0.271543	0.340011	58903200	U712_03065
Insertions/deletions	0	0	0	0	2.00025	1.00787	0.128775	47449800	U712_03070
Insertions/deletions	0	0	0	0	1.47715	0.0369384	-0.004937	95717700	U712_03075
Insertions/deletions	0	0	0	1	0.266742	-0.42725	-0.116559	679023000	U712_03080
Insertions/deletions	0	0	0	0	0.461711	-0.295379	-0.707734	309241800	U712_03085
Insertions/deletions	0	0	0	0	0.771023	-0.343944	-1.19747	379598400	U712_03090
Insertions/deletions	0	0	0	0	0.518336	-0.419791	0.23043	252792900	U712_03095
Insertions/deletions	0	0	0	0	0.275709	-0.29065	0.086039	186526800	U712_03100
Insertions/deletions	0	0	0	0	0.503101	-0.321932	0.0738988	269154900	U712_03105
Insertions/deletions	0	0	0	0	0.436862	-0.172968	0.0229269	208615500	U712_03110
Insertions/deletions	0	0	0	0	0.583511	-0.10785	0.0484448	265064400	U712_03115
Insertions/deletions	0	0	0	1	0.330504	-0.324661	-0.83155	279790200	U712_03120
Insertions/deletions	0	0	0	0	1.55731	0.547137	-1.46165	31087800	U712_03125
Insertions/deletions	0	0	0	0	0.28428	-0.413426	-1.21587	387779400	U712_03130
Insertions/deletions	0	0	0	1	0.575192	-0.554026	0.29748	283880700	U712_03135
Insertions/deletions	0	0	0	0	0.757392	-0.0541912	1.26822	101444400	U712_03140
Insertions/deletions	0	0	0	0	0.350927	-0.186426	0.497261	285516900	U712_03145
Insertions/deletions	0	0	0	1	0.897379	-0.276732	-0.311273	43359300	U712_03150
Insertions/deletions	0	0	0	1	0.81237	-0.346309	1.21682	57267000	U712_03155
Insertions/deletions	0	0	0	1	0.641196	-0.221532	0.163172	222523200	U712_03160
Insertions/deletions	0	0	0	1	0.621146	-0.167873	0.188564	269973000	U712_03165
Insertions/deletions	0	0	0	1	0.372407	-0.435979	-0.988249	420503400	U712_03170
Insertions/deletions	0	0	0	1	0.465112	-0.47345	-1.02409	384507000	U712_03175
Insertions/deletions	0	0	0	1	0.609255	0.403808	-1.27552	51540300	U712_03180
Insertions/deletions	0	0	0	0	0.371574	-0.482544	-0.505072	238067100	U712_03185
Insertions/deletions	0	0	0	0	0.282936	-0.496367	0.243137	262610100	U712_03190
Insertions/deletions	0	0	0	0	0.398533	-0.492003	0.326781	326421900	U712_03195
Insertions/deletions	0	0	0	0	0.408747	-0.24445	0.397885	603757800	U712_03200
Insertions/deletions	0	0	0	0	0.175684	-0.65552	1.50678	34360200	U712_03205
Insertions/deletions	0	0	0	0	0.334212	-0.392144	1.91523	422957700	U712_03210
Insertions/deletions	0	0	0	0	0.432256	-0.438344	1.1993	360782100	U712_03215
Insertions/deletions	0	0	0	0	0.431875	-0.408332	0.558737	219250800	U712_03220
Insertions/deletions	0	0	0	0	0.377541	-0.169873	-0.574747	45813600	U712_03225
Insertions/deletions	0	0	0	0	0.301264	-0.0993032	-0.105135	151348500	U712_03230
Insertions/deletions	0	0	0	0	0.678567	-0.0640148	0.15604	53994600	U712_03235
Insertions/deletions	0	0	0	0	0.439607	-0.542567	0.541923	133350300	U712_03240
Insertions/deletions	0	0	0	0	0.249551	-0.46872	0.595801	311696100	U712_03245
Insertions/deletions	0	0	0	0	0.138099	-0.352673	0.693415	353419200	U712_03250
Insertions/deletions	0	0	0	0	0.410721	-0.24172	-0.0730595	197980200	U712_03255
Insertions/deletions	0	0	0	0	0.272147	-0.148956	-0.228179	69538500	U712_03260
Insertions/deletions	0	0	0	0	0.226223	-0.350673	-0.218604	186526800	U712_03265
Insertions/deletions	0	0	0	0	0.276589	-0.501461	-0.209927	607848300	U712_03270
Insertions/deletions	0	0	0	0	0.267122	-0.494732	-0.0949585	390233700	U712_03275
Insertions/deletions	0	0	0	0	0.406131	-0.51765	-0.13939	283880700	U712_03280
Insertions/deletions	0	0	0	0	0.379841	-0.51492	-0.134848	160347600	U712_03285
Insertions/deletions	0	0	0	0	0.462583	-0.51292	0.00303086	419685300	U712_03290
Insertions/deletions	0	0	0	0	0.239705	-0.625873	0.0459777	346056300	U712_03295
Insertions/deletions	0	0	0	1	0.452309	-0.496732	-0.219585	114534000	U712_03300
Insertions/deletions	0	0	0	0	0.398014	-0.480544	-1.13709	347692500	U712_03305
Insertions/deletions	0	0	0	1	0.535344	-0.501097	-1.79265	62175600	U712_03310
Insertions/deletions	0	0	0	0	0.220536	-0.359767	0.626195	475316100	U712_03315
Insertions/deletions	0	0	0	0	0.25597	-0.180427	1.33465	271609200	U712_03320
Insertions/deletions	0	0	0	0	0.11913	-0.385414	1.06815	85900500	U712_03325
Insertions/deletions	0	0	0	1	0.486233	-0.478179	-0.337546	430320600	U712_03330
Insertions/deletions	0	0	0	0	-0.16563	0.458737	-1.95273	35996400	U712_03335
Insertions/deletions	0	0	0	0	0.285259	-0.579673	0.470344	187344900	U712_03340
Insertions/deletions	0	0	0	0	0.448686	-0.457626	0.636377	605394000	U712_03345
Insertions/deletions	0	0	0	0	0.425953	-0.531473	0.850464	547308900	U712_03350
Insertions/deletions	0	0	0	0	0.408823	-0.315115	0.940324	324785700	U712_03355
Insertions/deletions	0	0	0	0	0.541704	-0.347944	0.34548	273245400	U712_03360
Insertions/deletions	0	0	0	1	0.451679	-0.691261	0.123922	188981100	U712_03365
Insertions/deletions	0	0	0	1	0.262981	-0.514555	0.605333	403323300	U712_03370
Insertions/deletions	0	0	0	0	0.691765	-0.13795	1.62107	79355700	U712_03375
Insertions/deletions	0	0	0	0	0.335729	-0.475814	1.60255	397596600	U712_03380
Insertions/deletions	0	0	0	0	0.411031	-0.554026	1.61237	390233700	U712_03385
Insertions/deletions	0	0	0	1	0.353704	-0.370861	0.205531	237249000	U712_03390
Insertions/deletions	0	0	0	0	0.46624	-0.431979	1.02336	861459300	U712_03395
Insertions/deletions	0	0	0	0	0.517108	-0.598591	1.18661	248702400	U712_03400
Insertions/deletions	0	0	0	0	0.523934	-0.522379	0.831688	376326000	U712_03405
Insertions/deletions	0	0	0	1	1.88067	0.592067	0.236921	246248100	U712_03410
Insertions/deletions	0	0	0	0	1.59816	0.382526	0.395954	51540300	U712_03415
Insertions/deletions	0	0	0	0	1.29363	0.387255	0.413601	719928000	U712_03420
Insertions/deletions	0	0	0	0	1.14124	0.359608	0.48211	490860000	U712_03425
Insertions/deletions	0	0	0	0	1.26184	0.348149	0.508313	313332300	U712_03430
Insertions/deletions	0	0	0	1	1.64459	0.389985	0.199895	83446200	U712_03435
Insertions/deletions	0	0	0	1	2.15513	0.668367	0.314066	56448900	U712_03440
Insertions/deletions	0	0	0	1	0.484017	-0.397238	-0.108302	548127000	U712_03445
Insertions/deletions	0	0	0	0	0.711875	-0.0387326	-1.97286	278972100	U712_03450
Insertions/deletions	0	0	0	0	0.449027	-0.223167	-0.559155	308151000	U712_03455
Insertions/deletions	0	0	0	0	0.081807	-0.598591	0.853802	196344000	U712_03460
Insertions/deletions	0	0	0	0	0.858074	-0.236086	-0.656769	121078800	U712_03470
Insertions/deletions	0	0	0	0	0.189274	-0.663344	-0.80025	234794700	U712_03475
Insertions/deletions	0	0	0	0	0.536582	-0.47545	-1.5212	67902300	U712_03480
Insertions/deletions	0	0	0	0	0.662465	-0.276826	-1.42218	71992800	U712_03485
Insertions/deletions	0	0	0	0	0.51576	-0.612779	-1.38558	155439000	U712_03490
Insertions/deletions	0	0	0	0	0.583572	-0.742285	0.282645	148076100	U712_03495
Insertions/deletions	0	0	0	0	0.0305335	-0.611961	-0.709801	74447100	U712_03500
Insertions/deletions	0	0	0	0	0.625714	-0.453262	-1.03197	171801000	U712_03505
Insertions/deletions	0	0	0	0	0.40335	-0.46672	-1.07432	472861800	U712_03510
Insertions/deletions	0	0	0	0	0.286276	-0.660614	-1.11472	301878900	U712_03515
Insertions/deletions	0	0	0	0	0.352996	-0.531473	-1.80729	350146800	U712_03520
Insertions/deletions	0	0	0	0	0.170321	-0.591861	-1.90807	253611000	U712_03525
Insertions/deletions	0	0	0	0	0.428842	-0.552026	-2.05828	242975700	U712_03530
Insertions/deletions	0	0	0	0	0.614479	-0.585497	-1.88252	282244500	U712_03535
Insertions/deletions	0	0	0	0	0.479363	-0.568214	-1.76659	623392200	U712_03540
Insertions/deletions	0	0	0	0	0.396562	-0.636061	-2.18199	189799200	U712_03545
Insertions/deletions	0	0	0	0	0.383846	-0.674438	-1.91224	180800100	U712_03550
Insertions/deletions	0	0	0	0	0.303888	-0.580403	-2.05162	170982900	U712_03555
Insertions/deletions	0	0	0	0	0.295708	-0.696085	-1.94213	503131500	U712_03560
Insertions/deletions	0	0	0	0	0.5026	-0.723732	-1.92666	495768600	U712_03565
Insertions/deletions	0	0	0	0	0.428362	-0.529108	-1.55436	178345800	U712_03570
Insertions/deletions	0	0	0	0	0.340256	-0.709543	-1.54697	543218400	U712_03575
Insertions/deletions	0	0	0	0	0.491524	-0.670438	-1.43774	701929800	U712_03580
Insertions/deletions	0	0	0	0	0.244359	-0.460444	-1.6679	411504300	U712_03585
Insertions/deletions	0	0	0	0	0.33644	-0.505826	-1.67869	260973900	U712_03590
Insertions/deletions	0	0	0	0	0.135748	-0.598226	-1.46944	242157600	U712_03595
Insertions/deletions	0	0	0	0	0.543145	-0.598956	-0.783873	365690700	U712_03600
Insertions/deletions	0	0	0	0	0.369661	-0.172968	-0.372768	189799200	U712_03605
Insertions/deletions	0	0	0	1	0.667132	-0.322209	1.03403	89172900	U712_03610
Insertions/deletions	0	0	0	1	0.434816	-0.228262	0.541525	98990100	U712_03615
Insertions/deletions	0	0	0	1	0.748526	-0.771114	-0.827583	134986500	U712_03620
Insertions/deletions	0	0	0	0	1.25871	-0.488908	-0.755872	45813600	U712_03630
Insertions/deletions	0	0	0	0	0.17933	-0.589132	1.06049	175891500	U712_03635
Insertions/deletions	0	0	0	0	0.374007	-0.583132	0.0342292	270791100	U712_03640
Insertions/deletions	0	0	0	1	0.338268	-0.307568	-0.271477	137440800	U712_03645
Insertions/deletions	0	0	0	0	0.380597	-0.635332	-0.866683	302697000	U712_03650
Insertions/deletions	0	0	0	1	0.253886	-0.540202	0.222486	292061700	U712_03655
Insertions/deletions	0	0	0	0	0.309625	-0.60805	-1.26224	868822200	U712_03660
Insertions/deletions	0	0	0	1	0.939797	0.230656	0.97289	37632600	U712_03665
Insertions/deletions	0	0	0	0	0.534964	-0.209709	1.43559	535037400	U712_03670
Insertions/deletions	0	0	0	0	-0.234641	-0.457072	-1.72789	50722200	U712_03675
Insertions/deletions	0	0	0	0	0.363178	-0.393509	-1.16298	208615500	U712_03680
Insertions/deletions	0	0	0	0	0.251723	-0.506191	-1.15952	247066200	U712_03685
Insertions/deletions	0	0	0	0	0.281199	-0.523649	-1.1676	248702400	U712_03690
Insertions/deletions	0	0	0	0	0.441993	-0.311568	-0.547298	321513300	U712_03695
Insertions/deletions	0	0	0	0	0.444913	-0.355768	-0.213206	238885200	U712_03700
Insertions/deletions	0	0	0	1	0.234155	-0.758473	-0.178515	335421000	U712_03705
Insertions/deletions	0	0	0	1	0.34265	-0.271367	0.142252	193071600	U712_03710
Insertions/deletions	0	0	0	1	0.321597	-0.614779	0.353534	377962200	U712_03715
Insertions/deletions	0	0	0	0	0.64624	-0.554756	-0.224487	397596600	U712_03720
Insertions/deletions	0	0	0	0	0.21668	-0.608502	-0.0471702	234794700	U712_03725
Insertions/deletions	0	0	0	0	0.278279	-0.605685	0.532823	515403000	U712_03730
Insertions/deletions	0	0	0	0	0.0768625	-0.386685	1.0599	121896900	U712_03735
Insertions/deletions	0	0	0	0	0.24722	-0.526561	0.113375	115352100	U712_03740
Insertions/deletions	0	0	0	0	0.395682	-0.628967	-0.295101	324785700	U712_03745
Insertions/deletions	0	0	0	1	0.42899	-0.435526	-1.16035	58085100	U712_03750
Insertions/deletions	0	0	0	0	0.537077	-0.463626	-1.19911	55630800	U712_03755
Insertions/deletions	0	0	0	1	0.380218	-0.591132	0.662682	424593900	U712_03760
Insertions/deletions	0	0	0	0	0.397991	-0.511285	0.698518	308423700	U712_03765
Insertions/deletions	0	0	0	0	0.457132	-0.408697	-0.226728	121896900	U712_03770
Insertions/deletions	0	0	0	1	0.420144	-0.536567	0.292079	278154000	U712_03775
Insertions/deletions	0	0	0	0	0.96792	0.100232	-0.380637	63811800	U712_03780
Insertions/deletions	0	0	0	1	2.17982	0.405808	-0.67723	332966700	U712_03785
Insertions/deletions	0	0	0	0	1.4522	0.29522	-0.55185	399232800	U712_03790
Insertions/deletions	0	0	0	0	0.913022	0.234291	0.175816	34360200	U712_03795
Insertions/deletions	0	0	0	1	2.2564	0.372526	0.502912	32724000	U712_03800
Insertions/deletions	0	0	0	1	0.567864	-0.552391	0.69183	218432700	U712_03805
Insertions/deletions	0	0	0	1	0.47282	-0.686626	0.465474	273245400	U712_03810
Insertions/deletions	0	0	0	1	0.208962	-0.60732	0.410969	273245400	U712_03815
Insertions/deletions	0	0	0	1	0.435184	-0.335215	1.43063	258519600	U712_03820
Insertions/deletions	0	0	0	1	0.561715	-0.0872972	-0.91157	100626300	U712_03825
Insertions/deletions	0	0	0	0	0.851047	-0.540743	0.523024	94899600	U712_03830
Insertions/deletions	0	0	0	0	0.306511	-0.526744	0.259909	344420100	U712_03835
Insertions/deletions	0	0	0	0	0.471518	-0.508191	-0.282939	391869900	U712_03840
Insertions/deletions	0	0	0	0	0.419071	-0.587132	-0.863568	441774000	U712_03845
Insertions/deletions	0	0	0	0	0.488683	-0.524744	-0.838464	185708700	U712_03850
Insertions/deletions	0	0	0	0	0.450045	-0.656249	-0.92279	261792000	U712_03855
Insertions/deletions	0	0	0	0	0.526991	-0.0241794	-3.86618	34360200	U712_03860
Insertions/deletions	0	0	0	0	0.34182	-0.571309	-0.771036	355055400	U712_03865
Insertions/deletions	0	0	0	0	0.359565	-0.572944	-0.77107	216796500	U712_03870
Insertions/deletions	0	0	0	0	0.635582	-0.739555	0.0964048	297788400	U712_03875
Insertions/deletions	0	0	0	1	0.965653	-0.587132	0.269183	75265200	U712_03880
Insertions/deletions	0	0	0	0	0.760889	-0.863967	0.10819	181618200	U712_03885
Insertions/deletions	0	0	0	1	0.888914	-0.380685	0.61403	37632600	U712_03890
Insertions/deletions	0	0	0	1	0.632252	-0.42052	0.756138	42541200	U712_03895
Insertions/deletions	0	0	0	1	0.585662	-0.369591	0.862928	85900500	U712_03900
Insertions/deletions	0	0	0	1	0.204365	-0.425615	0.779154	204525000	U712_03905
Insertions/deletions	0	0	0	0	0.202218	-0.640426	0.426132	370599300	U712_03910
Insertions/deletions	0	0	0	1	0.536281	-0.435979	1.35699	531765000	U712_03915
Insertions/deletions	0	0	0	0	0.703461	-0.431979	-0.655912	107989200	U712_03920
Insertions/deletions	0	0	0	0	0.491415	-0.446167	-0.277931	400050900	U712_03925
Insertions/deletions	0	0	0	1	0.513671	-0.325756	-0.278261	293697900	U712_03930
Insertions/deletions	0	0	0	1	-0.266201	-0.203797	-0.573685	54812700	U712_03935
Insertions/deletions	0	0	0	1	0.358855	-0.496732	-0.788428	314968500	U712_03940
Insertions/deletions	0	0	0	1	0.394056	-0.355768	-1.18355	420503400	U712_03945
Insertions/deletions	0	0	0	0	0.317662	-0.663708	1.25904	385325100	U712_03950
Insertions/deletions	0	0	0	0	0.318548	-0.461991	1.14074	459772200	U712_03955
Insertions/deletions	0	0	0	0	0.174251	-0.526379	1.33132	195525900	U712_03960
Insertions/deletions	0	0	0	0	0.540752	-0.528744	1.01088	181618200	U712_03965
Insertions/deletions	0	0	0	1	0.284104	-0.522379	-0.832058	1158429600	U712_03970
Insertions/deletions	0	0	0	0	0.668648	-0.608232	0.314624	141531300	U712_03975
Insertions/deletions	0	0	0	1	0.253437	-0.602955	0.234387	324785700	U712_03980
Insertions/deletions	0	0	0	1	0.474627	-0.112215	0.715534	58903200	U712_03985
Insertions/deletions	0	0	0	0	1.13082	0.0520322	-1.24426	39268800	U712_03990
Insertions/deletions	0	0	0	0	0.583048	-0.741555	0.536066	128441700	U712_03995
Insertions/deletions	0	0	0	0	0.216313	-0.450167	0.670757	87536700	U712_04000
Insertions/deletions	0	0	0	0	0.107994	-0.524014	0.499166	225795600	U712_04005
Insertions/deletions	0	0	0	1	0.42076	-0.707544	-0.0204512	320695200	U712_04010
Insertions/deletions	0	0	0	0	0.691866	-0.00708576	0.013026	39268800	U712_04015
Insertions/deletions	0	0	0	0	0.45273	-0.594226	0.162673	287971200	U712_04020
Insertions/deletions	0	0	0	0	0.545203	-0.367956	0.301178	216796500	U712_04025
Insertions/deletions	0	0	0	1	0.537128	-0.501461	0.594271	228249900	U712_04030
Insertions/deletions	0	0	0	1	0.18674	-0.51965	0.512024	305969400	U712_04035
Insertions/deletions	0	0	0	0	0.923045	-0.389779	0.31513	50722200	U712_04040
Insertions/deletions	0	0	0	0	0.186745	-0.614049	-0.247282	215978400	U712_04045
Insertions/deletions	0	0	0	1	0.488287	-0.760473	-0.0663905	234794700	U712_04050
Insertions/deletions	0	0	0	1	0.304596	-0.51692	0.558486	261792000	U712_04055
Insertions/deletions	0	0	0	0	0.405984	-0.585132	0.029784	235612800	U712_04060
Insertions/deletions	0	0	0	0	0.201559	-0.665708	0.728467	382052700	U712_04065
Insertions/deletions	0	0	0	0	0.293793	-0.385779	0.617665	266700600	U712_04070
Insertions/deletions	0	0	0	0	0.494874	-0.658614	0.112705	123533100	U712_04075
Insertions/deletions	0	0	0	0	0.477417	-0.321026	0.0963657	188163000	U712_04080
Insertions/deletions	0	0	0	0	0.887375	-0.545661	-1.95009	273245400	U712_04085
Insertions/deletions	0	0	0	0	0.721414	-0.688991	-1.625	280608300	U712_04090
Insertions/deletions	0	0	0	0	0.728157	-0.728096	-1.22819	326421900	U712_04095
Insertions/deletions	0	0	0	0	0.731527	-0.83232	-1.19926	375507900	U712_04100
Insertions/deletions	0	0	0	0	0.502009	-0.709908	-0.0954197	495768600	U712_04105
Insertions/deletions	0	0	0	0	0.665955	-0.353038	0.170948	49086000	U712_04110
Insertions/deletions	0	0	0	1	0.306588	-0.847778	0.353753	89991000	U712_04115
Insertions/deletions	0	0	0	1	0.554544	-0.46672	0.242617	148076100	U712_04120
Insertions/deletions	0	0	0	1	0.359038	-0.189156	0.148239	152166600	U712_04125
Insertions/deletions	0	0	0	1	0.647381	-0.202979	0.030127	209433600	U712_04130
Insertions/deletions	0	0	0	1	0.382416	-0.51765	-0.0346118	333784800	U712_04135
Insertions/deletions	0	0	0	1	0.173712	-0.622143	0.0024903	85900500	U712_04140
Insertions/deletions	0	0	0	0	0.238964	-0.686261	-0.732428	368145000	U712_04145
Insertions/deletions	0	0	0	0	0.139189	-0.450167	-0.566246	208615500	U712_04150
Insertions/deletions	0	0	0	0	0.246475	-0.663708	-0.968304	431956800	U712_04155
Insertions/deletions	0	0	0	0	0.369925	-0.582767	-0.0547601	469589400	U712_04160
Insertions/deletions	0	0	0	0	0.389224	-0.656614	-0.0355307	494950500	U712_04165
Insertions/deletions	0	0	0	0	0.361056	-0.42525	0.0443762	110443500	U712_04170
Insertions/deletions	0	0	0	0	0.107961	-0.621873	0.121867	233976600	U712_04175
Insertions/deletions	0	0	0	0	0.199679	-0.437891	-0.902542	257701500	U712_04180
Insertions/deletions	0	0	0	0	0.426181	-0.615144	-1.12531	395142300	U712_04185
Insertions/deletions	0	0	0	0	0.341453	-0.572944	-1.25995	256883400	U712_04190
Insertions/deletions	0	0	0	0	0.0601335	-0.497097	-1.11466	322331400	U712_04195
Insertions/deletions	0	0	0	0	0.575337	-0.522467	-0.438711	31905900	U712_04200
Insertions/deletions	0	0	0	0	0.0899185	-0.518014	-0.0460015	314150400	U712_04205
Insertions/deletions	0	0	0	0	0.145211	-0.65225	-0.0281955	180800100	U712_04210
Insertions/deletions	0	0	0	0	-0.0116785	-0.441073	-3.86618	38450700	U712_04215
Insertions/deletions	0	0	0	0	0.211257	-0.763202	-1.63342	255247200	U712_04220
Insertions/deletions	0	0	0	0	0.445232	-0.578038	-1.26836	324785700	U712_04225
Insertions/deletions	0	0	0	0	0.379499	-0.624603	-0.885899	315786600	U712_04230
Insertions/deletions	0	0	0	1	0.293926	-0.695355	0.447868	149712300	U712_04235
Insertions/deletions	0	0	0	0	1.15954	-0.353038	-0.307648	35996400	U712_04240
Insertions/deletions	0	0	0	0	0.73189	-0.224627	-0.250053	172619100	U712_04245
Insertions/deletions	0	0	0	0	0.420762	-0.317027	-0.815109	296970300	U712_04250
Insertions/deletions	0	0	0	1	0.316124	-0.531838	-0.161737	168528600	U712_04255
Insertions/deletions	0	0	0	1	0.409571	-0.444532	-0.875223	341965800	U712_04260
Insertions/deletions	0	0	0	0	0.294415	-0.606414	-0.128928	146439900	U712_04265
Insertions/deletions	0	0	0	1	0.384083	-0.735191	-0.625587	424593900	U712_04270
Insertions/deletions	0	0	0	1	0.414992	-0.369956	-0.0321011	131714100	U712_04275
Insertions/deletions	0	0	0	0	0.316144	-0.584767	0.510035	701111700	U712_04280
Insertions/deletions	0	0	0	1	0.497482	-0.395238	1.21815	266700600	U712_04285
Insertions/deletions	0	0	0	1	2.49216	0.27712	0.712466	44995500	U712_04290
Insertions/deletions	0	0	0	0	0.573477	-0.724461	0.703348	273245400	U712_04295
Insertions/deletions	0	0	0	0	0.553608	-0.700814	0.64582	281426400	U712_04300
Insertions/deletions	0	0	0	0	0.489413	-0.771932	-0.37995	240521400	U712_04305
Insertions/deletions	0	0	0	0	0.368781	-0.51765	1.2038	159529500	U712_04310
Insertions/deletions	0	0	0	1	0.924644	-0.847778	0.250845	52358400	U712_04315
Insertions/deletions	0	0	0	1	0.234338	0.124055	0.0331745	35178300	U712_04320
Insertions/deletions	0	0	0	1	0.483328	-0.608414	0.0220548	248702400	U712_04325
Insertions/deletions	0	0	0	0	0.39554	-0.444168	0.476442	216796500	U712_04330
Insertions/deletions	0	0	0	0	0.427917	-0.422885	0.519579	85900500	U712_04335
Insertions/deletions	0	0	0	0	0.520178	-0.753379	0.716564	325603800	U712_04340
Insertions/deletions	0	0	0	1	0.423627	-0.366044	0.410053	41723100	U712_04345
Insertions/deletions	0	0	0	0	0.255632	-0.457261	0.5022	73629000	U712_04350
Insertions/deletions	0	0	0	0	0.524223	-0.452897	0.396066	141531300	U712_04355
Insertions/deletions	0	0	0	0	0.350714	-0.64752	0.156818	90809100	U712_04360
Insertions/deletions	0	0	0	0	0.237508	-0.640426	0.12871	234794700	U712_04365
Insertions/deletions	0	0	0	1	1.34185	0.00928484	-0.526456	36814500	U712_04370
Insertions/deletions	0	0	0	0	0.455705	-0.346309	0.794662	269973000	U712_04375
Insertions/deletions	0	0	0	0	0.277832	-0.503826	0.59362	705202200	U712_04380
Insertions/deletions	0	0	0	1	0.284071	-0.614414	0.482467	268336800	U712_04385
Insertions/deletions	0	0	0	0	0.424651	-0.51565	0.570874	302697000	U712_04390
Insertions/deletions	0	0	0	1	0.405816	-0.387414	1.0586	61357500	U712_04395
Insertions/deletions	0	0	0	0	0.284495	-0.582767	1.11547	205343100	U712_04400
Insertions/deletions	0	0	0	0	0.362617	-0.463538	1.16989	69538500	U712_04405
Insertions/deletions	0	0	0	0	0.592399	-0.50892	-1.17822	88354800	U712_04410
Insertions/deletions	0	0	0	0	0.68711	-0.299744	0.720038	144803700	U712_04415
Insertions/deletions	0	0	0	0	0.470855	-0.490003	0.55865	475316100	U712_04420
Insertions/deletions	0	0	0	1	0.348255	-0.397238	0.851303	289607400	U712_04425
Insertions/deletions	0	0	0	1	0.369499	-0.513285	0.75009	351783000	U712_04430
Insertions/deletions	0	0	0	0	0.302793	-0.419426	0.506761	129259800	U712_04435
Insertions/deletions	0	0	0	0	0.658112	-0.657884	1.50895	119442600	U712_04440
Insertions/deletions	0	0	0	1	0.771209	-0.38232	0.360581	96535800	U712_04445
Insertions/deletions	0	0	0	0	0.770535	-0.322661	0.683406	241339500	U712_04450
Insertions/deletions	0	0	0	1	0.479702	-0.683896	1.01841	211887900	U712_04455
Insertions/deletions	0	0	0	0	0.825334	-0.618779	-0.339871	55630800	U712_04460
Insertions/deletions	0	0	0	1	0.74681	-0.571484	-1.00685	44177400	U712_04465
Insertions/deletions	0	0	0	0	0.545863	-0.608414	-0.528927	189799200	U712_04470
Insertions/deletions	0	0	0	0	0.411892	-0.538567	-0.629979	483497100	U712_04475
Insertions/deletions	0	0	0	1	0.190915	-0.598956	-1.49023	369781200	U712_04480
Insertions/deletions	0	0	0	0	0.353247	-0.523285	-3.86618	53994600	U712_04485
Insertions/deletions	0	0	0	1	0.61212	-0.504556	0.796861	395960400	U712_04490
Insertions/deletions	0	0	0	0	0.61515	-0.617508	-2.4664	244611900	U712_04495
Insertions/deletions	0	0	0	0	0.443792	-0.422885	-2.26218	272427300	U712_04500
Insertions/deletions	0	0	0	0	0.383238	-0.69645	-1.70017	226613700	U712_04505
Insertions/deletions	0	0	0	0	0.772694	-0.797944	-1.4498	308423700	U712_04510
Insertions/deletions	0	0	0	0	0.239795	-0.471085	-0.495989	146439900	U712_04515
Insertions/deletions	0	0	0	0	0.309354	-0.674438	-0.924946	73629000	U712_04520
Insertions/deletions	0	0	0	1	0.34756	-0.488003	0.491564	129259800	U712_04525
Insertions/deletions	0	0	0	1	0.668178	-0.462356	0.542843	55630800	U712_04530
Insertions/deletions	0	0	0	1	0.413374	-0.360862	0.501139	170164800	U712_04535
Insertions/deletions	0	0	0	0	0.436003	-0.751196	0.0917923	316604700	U712_04540
Insertions/deletions	0	0	0	0	0.327537	-0.499462	-0.765806	250338600	U712_04545
Insertions/deletions	0	0	0	0	0.278297	-0.42452	1.03648	129259800	U712_04550
Insertions/deletions	0	0	0	0	0.316341	-0.339214	-0.349402	175073400	U712_04555
Insertions/deletions	0	0	0	0	0.600569	-0.684261	-0.227009	194707800	U712_04560
Insertions/deletions	0	0	0	0	0.196311	-0.617508	-0.0372865	193071600	U712_04565
Insertions/deletions	0	0	0	0	0.477283	-0.676802	-0.611858	39268800	U712_04570
Insertions/deletions	0	0	0	0	0.527843	-0.51092	-1.1566	517039200	U712_04575
Insertions/deletions	0	0	0	0	0.51983	-0.411426	-0.911217	321513300	U712_04580
Insertions/deletions	0	0	0	0	0.606653	-0.538932	0.498102	126805500	U712_04585
Insertions/deletions	0	0	0	0	0.659038	-0.050921	0.66736	181618200	U712_04590
Insertions/deletions	0	0	0	0	0.356924	-0.453262	0.505199	436047300	U712_04595
Insertions/deletions	0	0	0	0	0.42464	-0.567397	0.584796	144803700	U712_04600
Insertions/deletions	0	0	0	0	0.244859	-0.560667	0.433961	102262500	U712_04605
Insertions/deletions	0	0	0	0	0.99861	-0.152956	-1.50517	42541200	U712_04610
Insertions/deletions	0	0	0	0	0.789903	-0.254274	0.543834	207797400	U712_04615
Insertions/deletions	0	0	0	0	0.438723	-0.572579	0.659794	99808200	U712_04620
Insertions/deletions	0	0	0	0	0.51163	-0.506556	0.784017	190617300	U712_04625
Insertions/deletions	0	0	0	0	0.514083	-0.554756	0.774722	250338600	U712_04630
Insertions/deletions	0	0	0	0	0.458257	-0.526744	0.750832	256883400	U712_04635
Insertions/deletions	0	0	0	1	2.28937	-0.443438	3.14853	55630800	U712_04640
Insertions/deletions	0	0	0	0	0.410038	-0.508191	0.96106	226613700	U712_04645
Insertions/deletions	0	0	0	1	0.93245	-0.341579	0.640407	294516000	U712_04650
Insertions/deletions	0	0	0	0	0.573881	-0.715003	0.248576	379598400	U712_04655
Insertions/deletions	0	0	0	1	0.300061	-0.550756	-0.54924	124351200	U712_04660
Insertions/deletions	0	0	0	0	0.338155	-0.237721	-0.96588	155439000	U712_04665
Insertions/deletions	0	0	1	0	0.70707	-0.565485	-1.24921	264246300	U712_04670
Insertions/deletions	0	0	0	0	0.377119	-0.598956	-0.875738	979265700	U712_04675
Insertions/deletions	0	0	0	0	0.0413975	-0.748649	-0.376189	162801900	U712_04680
Insertions/deletions	0	0	0	1	0.259039	-0.665708	-0.103993	247884300	U712_04685
Insertions/deletions	0	0	0	0	0.660339	-0.217168	0.120333	107989200	U712_04690
Insertions/deletions	0	0	0	0	0.340589	-0.652614	-0.22496	115352100	U712_04695
Insertions/deletions	0	0	0	0	0.75566	-0.583132	0.584689	180800100	U712_04700
Insertions/deletions	0	0	0	0	0.349038	-0.598591	0.693038	420503400	U712_04705
Insertions/deletions	0	0	0	0	0.844772	-0.380685	-0.0738588	45813600	U712_04710
Insertions/deletions	0	0	0	0	0.649362	-0.82832	0.504069	368963100	U712_04715
Insertions/deletions	0	0	0	0	0.31513	-0.568214	0.647439	157075200	U712_04720
Insertions/deletions	0	0	0	0	0.487762	-0.532932	1.57704	224977500	U712_04725
Insertions/deletions	0	0	0	0	0.327445	-0.529838	1.79685	406595700	U712_04730
Insertions/deletions	0	0	0	0	0.17062	-0.46745	2.03283	454863600	U712_04735
Insertions/deletions	0	0	0	0	0.487407	-0.550391	1.56371	476134200	U712_04740
Insertions/deletions	0	0	0	0	0.344879	-0.668438	-0.136563	310878000	U712_04745
Insertions/deletions	0	0	0	0	0.205216	-0.645155	-0.290577	175891500	U712_04750
Insertions/deletions	0	0	0	0	0.546836	-0.62915	-0.259454	143167500	U712_04755
Insertions/deletions	0	0	0	1	0.610823	-0.450167	-1.05096	66266100	U712_04760
Insertions/deletions	0	0	0	0	0.292618	-0.390509	-1.04129	88354800	U712_04765
Insertions/deletions	0	0	0	1	0.495203	-0.527108	0.21793	400050900	U712_04770
Insertions/deletions	0	0	0	1	0.724954	-0.446532	0.343165	120260700	U712_04775
Insertions/deletions	0	0	0	1	0.351016	-0.552756	-0.0673386	416412900	U712_04780
Insertions/deletions	0	0	0	0	0.379157	-0.432709	-1.1766	383688900	U712_04785
Insertions/deletions	0	0	0	1	0.315874	-0.603685	-0.617668	375507900	U712_04790
Insertions/deletions	0	0	0	0	0.687817	-0.245909	1.30714	274063500	U712_04795
Insertions/deletions	0	0	0	1	0.250994	-0.499097	-0.199434	238885200	U712_04800
Insertions/deletions	0	0	0	0	0.398475	-0.525109	-0.229818	300242700	U712_04805
Insertions/deletions	0	0	0	0	0.50765	-0.721732	0.00180133	237249000	U712_04810
Insertions/deletions	0	0	0	0	0.520426	-0.645885	-2.02105	381234600	U712_04815
Insertions/deletions	0	0	0	0	0.349396	-0.641156	0.342981	369781200	U712_04820
Insertions/deletions	0	0	0	1	0.451966	-0.751014	-0.3098	384507000	U712_04825
Insertions/deletions	0	0	0	0	0.508399	-0.489638	-0.902676	126805500	U712_04830
Insertions/deletions	0	0	0	1	0.00607	-0.626603	0.284071	79355700	U712_04835
Insertions/deletions	0	0	0	1	0.3244	-0.488003	0.786345	292879800	U712_04840
Insertions/deletions	0	0	0	1	0.604398	-0.396508	0.668839	134168400	U712_04845
Insertions/deletions	0	0	0	0	0.42647	-0.617144	0.637659	271609200	U712_04850
Insertions/deletions	0	0	0	0	0.79855	-0.69772	0.981923	163620000	U712_04855
Insertions/deletions	0	0	0	1	0.308979	-0.522379	1.00157	361600200	U712_04860
Insertions/deletions	0	0	0	1	0.507505	-0.538203	0.777187	148894200	U712_04865
Insertions/deletions	0	0	0	0	0.330366	-0.628967	-0.00226303	322331400	U712_04870
Insertions/deletions	0	0	0	0	0.575522	-0.323026	-1.10671	39268800	U712_04875
Insertions/deletions	0	0	0	0	0.415239	-0.712273	0.297205	377962200	U712_04880
Insertions/deletions	0	0	0	1	0.38129	-0.711003	0.185265	97353900	U712_04885
Insertions/deletions	0	0	0	1	0.424955	-0.837414	0.180698	107989200	U712_04890
Insertions/deletions	0	0	0	1	0.424501	-0.776661	0.389855	199616400	U712_04895
Insertions/deletions	0	0	0	0	0.609309	-0.680802	-0.348017	39268800	U712_04900
Insertions/deletions	0	0	0	0	0.504533	-0.585497	0.342095	304333200	U712_04905
Insertions/deletions	0	0	0	0	0.399168	-0.656979	-0.0296569	202888800	U712_04910
Insertions/deletions	0	0	0	1	0.374721	-0.578403	0.832207	231522300	U712_04915
Insertions/deletions	0	0	0	0	0.417156	-0.653885	-0.00706927	231522300	U712_04920
Insertions/deletions	0	0	0	1	0.385589	-0.585132	0.396206	371417400	U712_04925
Insertions/deletions	0	0	0	1	0.151075	-0.866696	0.128792	136622700	U712_04930
Insertions/deletions	0	0	0	0	0.249841	-0.335762	-0.412149	67902300	U712_04935
Insertions/deletions	0	0	0	0	0.34801	-0.730826	-0.822425	479406600	U712_04940
Insertions/deletions	0	0	0	0	0.439149	-0.719367	-0.565342	551399400	U712_04945
Insertions/deletions	0	0	0	1	0.590051	-0.737555	0.150502	169346700	U712_04950
Insertions/deletions	0	0	0	1	0.979996	-0.422155	-2.15877	34360200	U712_04955
Insertions/deletions	0	0	0	1	0.437476	-0.705179	-1.30169	55630800	U712_04960
Insertions/deletions	0	0	0	1	0.731032	-0.587497	-0.508647	57267000	U712_04965
Insertions/deletions	0	0	0	1	0.363704	-0.633697	-0.900018	371417400	U712_04970
Insertions/deletions	0	0	0	1	0.422389	-0.490732	-1.37737	297788400	U712_04975
Insertions/deletions	0	0	0	0	0.457861	-0.594226	0.404977	309241800	U712_04980
Insertions/deletions	0	0	0	0	0.281445	-0.451262	1.42126	96535800	U712_04985
Insertions/deletions	0	0	0	1	0.850723	-0.351403	-0.171116	292879800	U712_04990
Insertions/deletions	0	0	0	0	0.271698	-0.637696	0.199925	236430900	U712_04995
Insertions/deletions	0	0	0	0	0.123698	-0.596226	0.483928	412322400	U712_05000
Insertions/deletions	0	0	0	1	0.27491	-0.800308	0.107867	332148600	U712_05005
Insertions/deletions	0	0	0	1	0.34412	-0.663344	0.19092	135804600	U712_05010
Insertions/deletions	0	0	0	1	0.182421	-0.647885	0.286556	86718600	U712_05015
Insertions/deletions	0	0	0	0	0.752459	-0.816861	-1.56153	209433600	U712_05020
Insertions/deletions	0	0	0	1	0.4388	-0.896343	-1.38291	50722200	U712_05025
Insertions/deletions	0	0	0	0	0.517821	-0.689355	0.151005	244611900	U712_05030
Insertions/deletions	0	0	0	0	0.465943	-0.707908	0.229559	343602000	U712_05035
Insertions/deletions	0	0	0	0	0.231849	-0.682261	0.0694805	334602900	U712_05040
Insertions/deletions	0	0	0	0	0.362332	-0.663708	0.191337	786194100	U712_05045
Insertions/deletions	0	0	0	0	0.377099	-0.624238	0.588675	257701500	U712_05050
Insertions/deletions	0	0	0	0	0.19204	-0.656249	-0.372394	58085100	U712_05055
Insertions/deletions	0	0	0	1	0.77404	-0.391238	1.69165	239703300	U712_05060
Insertions/deletions	0	0	0	0	0.891019	-0.156327	-0.558475	35178300	U712_05065
Insertions/deletions	0	0	0	1	0.999018	-0.369226	0.971279	44995500	U712_05070
Insertions/deletions	0	0	0	1	0.542139	-0.39315	0.673119	141531300	U712_05075
Insertions/deletions	0	0	0	0	0.592087	-0.752102	0.460954	90809100	U712_05080
Insertions/deletions	0	0	0	1	0.547393	-0.607685	0.498673	166892400	U712_05085
Insertions/deletions	0	0	0	1	0.798154	-0.707544	0.895326	109625400	U712_05090
Insertions/deletions	0	0	0	0	0.244207	-0.576403	0.0156474	52358400	U712_05095
Insertions/deletions	0	0	0	1	0.236784	-0.882884	1.11733	141531300	U712_05100
Insertions/deletions	0	0	0	1	0.346725	-0.55985	0.608261	294516000	U712_05105
Insertions/deletions	0	0	0	1	0.460013	-0.536203	0.893041	119442600	U712_05110
Insertions/deletions	0	0	0	0	0.32456	-0.59732	0.368516	202888800	U712_05115
Insertions/deletions	0	0	0	0	0.248934	-0.617873	0.365913	334602900	U712_05120
Insertions/deletions	0	0	0	0	0.329414	-0.588862	0.478841	193889700	U712_05125
Insertions/deletions	0	0	0	1	0.43964	-0.790849	-0.686991	324785700	U712_05130
Insertions/deletions	0	0	0	1	0.445581	-0.793944	-0.832656	379598400	U712_05135
Insertions/deletions	0	0	0	1	0.40033	-0.795396	-0.355222	95717700	U712_05140
Insertions/deletions	0	0	0	1	0.335004	-0.629697	0.660118	136622700	U712_05145
Insertions/deletions	0	0	0	0	0.618209	-0.682261	0.0626799	584941500	U712_05150
Insertions/deletions	0	0	0	0	0.456908	-0.712273	0.768047	289607400	U712_05155
Insertions/deletions	0	0	0	0	0.948017	0.0583967	0.533724	32724000	U712_05160
Insertions/deletions	0	0	0	0	0.256534	-0.647885	0.970519	254429100	U712_05165
Insertions/deletions	0	0	0	0	0.224708	-0.797944	0.903256	385325100	U712_05170
Insertions/deletions	0	0	0	0	0.465098	-0.614779	0.384123	157075200	U712_05175
Insertions/deletions	0	0	0	0	0.497031	-0.726097	0.480145	634845600	U712_05180
Insertions/deletions	0	0	0	1	0.347448	-0.940908	0.933508	266700600	U712_05185
Insertions/deletions	0	0	0	0	0.364059	-0.615873	-1.1558	211887900	U712_05190
Insertions/deletions	0	0	0	1	0.747928	-0.204074	-0.666379	52358400	U712_05195
Insertions/deletions	0	0	0	0	0.440259	-0.661344	0.013555	283880700	U712_05200
Insertions/deletions	0	0	0	0	0.490845	-0.622238	0.117991	111261600	U712_05205
Insertions/deletions	0	0	0	1	0.669924	-0.603685	1.61676	351783000	U712_05210
Insertions/deletions	0	0	0	1	0.920596	-0.671526	-1.48857	38450700	U712_05215
Insertions/deletions	0	0	0	0	0.57465	-0.707091	0.548849	200434500	U712_05220
Insertions/deletions	0	0	0	0	0.389174	-0.60805	0.679404	271609200	U712_05225
Insertions/deletions	0	0	0	0	0.375435	-0.918355	0.713073	175891500	U712_05230
Insertions/deletions	0	0	0	0	0.213216	-0.793579	-0.670733	420503400	U712_05235
Insertions/deletions	0	0	0	1	0.60275	-0.725367	-0.715924	107989200	U712_05240
Insertions/deletions	0	0	1	0	0.263128	-0.604415	-0.536952	349328700	U712_05245
Insertions/deletions	0	0	0	1	0.607166	-0.656979	-1.25137	312514200	U712_05250
Insertions/deletions	0	0	0	0	0.944299	-0.134227	-1.73218	42541200	U712_05255
Insertions/deletions	0	0	0	0	0.399902	-0.521109	-0.0592561	122715000	U712_05260
Insertions/deletions	0	0	0	0	0.538891	-0.92072	0.423048	270791100	U712_05265
Insertions/deletions	0	0	0	0	0.506958	-0.440344	-0.115695	32724000	U712_05270
Insertions/deletions	0	0	0	0	0.465892	-0.696814	1.1203	265064400	U712_05275
Insertions/deletions	0	0	0	1	0.468865	-0.811767	0.382462	158711400	U712_05280
Insertions/deletions	0	0	0	1	0.463147	-1.01348	-0.569635	298606500	U712_05285
Insertions/deletions	0	0	0	1	0.404124	-0.717367	-0.589995	392688000	U712_05290
Insertions/deletions	0	0	0	1	0.724684	-0.701544	-1.44566	152984700	U712_05295
Insertions/deletions	0	0	0	1	0.549728	-0.536567	-0.0355793	377144100	U712_05300
Insertions/deletions	0	0	0	1	0.381899	-0.707544	-1.7998	417231000	U712_05305
Insertions/deletions	0	0	0	0	0.395386	-0.555485	-1.75565	233976600	U712_05310
Insertions/deletions	0	0	0	1	-0.176596	-0.524744	-0.384209	63811800	U712_05315
Insertions/deletions	0	0	0	0	0.293895	-0.686444	-0.561875	157893300	U712_05320
Insertions/deletions	0	0	0	1	0.54566	-0.802673	-0.0921529	245430000	U712_05325
Insertions/deletions	0	0	0	1	1.31867	-0.0691091	-1.1058	35178300	U712_05330
Insertions/deletions	0	0	0	0	0.175473	-0.705179	0.764062	73629000	U712_05335
Insertions/deletions	0	0	0	1	0.268925	-0.819226	-1.00061	400869000	U712_05340
Insertions/deletions	0	0	0	1	0.361647	-0.51965	-1.24992	54812700	U712_05345
Insertions/deletions	0	0	0	1	0.264334	-0.421615	-0.728045	98990100	U712_05350
Insertions/deletions	0	0	0	0	0.620063	-0.719732	0.164139	170164800	U712_05355
Insertions/deletions	0	0	0	0	0.299137	-0.516379	0.180346	138258900	U712_05360
Insertions/deletions	0	0	0	0	0.562396	-0.953461	-1.03536	409050000	U712_05365
Insertions/deletions	0	0	0	0	0.768372	-0.833955	-0.173762	143985600	U712_05370
Insertions/deletions	0	0	0	1	1.5936	-0.0367327	-0.745898	328876200	U712_05375
Insertions/deletions	0	0	0	1	0.862162	-0.186791	-0.785892	287153100	U712_05380
Insertions/deletions	0	0	0	1	0.89466	-0.161874	-1.06723	231522300	U712_05385
Insertions/deletions	0	0	0	1	1.26254	-0.0600151	-1.17878	361600200	U712_05390
Insertions/deletions	0	0	0	0	1.133	-0.116039	-0.514217	269973000	U712_05395
Insertions/deletions	0	0	0	1	0.281044	-0.831502	-0.245675	314968500	U712_05400
Insertions/deletions	0	0	0	1	0.593655	-0.821226	-1.71512	328876200	U712_05405
Insertions/deletions	0	0	0	0	0.30693	-0.671167	-0.3121	471225600	U712_05410
Insertions/deletions	0	0	0	1	0.377119	-0.946002	-1.18489	44177400	U712_05415
Insertions/deletions	0	0	0	0	0.17429	-0.747744	-0.998848	48267900	U712_05420
Insertions/deletions	0	0	0	1	0.215815	-0.752473	-1.01524	119442600	U712_05425
Insertions/deletions	0	0	0	0	0.316238	-0.791214	-0.0160362	954722700	U712_05430
Insertions/deletions	0	0	0	0	0.450779	-0.862696	0.212794	1008717300	U712_05435
Insertions/deletions	0	0	0	0	0.509185	-0.904532	0.139058	320695200	U712_05440
Insertions/deletions	0	0	0	0	0.343263	-0.752108	0.306924	925271100	U712_05445
Insertions/deletions	0	0	0	0	0.707753	-0.895073	0.179421	82628100	U712_05450
Insertions/deletions	0	0	0	1	0.332093	-0.731191	-0.857747	59721300	U712_05455
Insertions/deletions	0	0	0	1	0.545112	-0.754108	-0.902923	93263400	U712_05460
Insertions/deletions	0	0	0	1	0.580302	-0.624967	-0.863706	48267900	U712_05465
Insertions/deletions	0	0	0	1	0.638671	-0.573308	-0.904036	168528600	U712_05470
Insertions/deletions	0	0	0	1	0.310071	-0.580767	-1.5112	63811800	U712_05475
Insertions/deletions	0	0	0	1	0.409277	-0.701179	-1.5259	60539400	U712_05480
Insertions/deletions	0	0	0	0	0.294807	-0.397968	0.409042	40905000	U712_05485
Insertions/deletions	0	0	0	1	0.757984	-0.236086	0.345012	46631700	U712_05490
Insertions/deletions	0	0	0	1	0.238203	-0.721367	-0.597366	251974800	U712_05495
Insertions/deletions	0	0	0	0	0.44718	-0.797944	-0.268318	247066200	U712_05500
Insertions/deletions	0	0	0	0	0.602545	-0.615873	0.807377	97353900	U712_05505
Insertions/deletions	0	0	0	0	0.635576	-0.622603	0.962466	732199500	U712_05510
Insertions/deletions	0	0	0	1	0.651848	-0.64352	-1.27992	175073400	U712_05515
Insertions/deletions	0	0	0	0	0.315017	-0.747379	-1.33988	503131500	U712_05520
Insertions/deletions	0	0	0	1	1.01506	-0.0418269	-0.61229	130077900	U712_05525
Insertions/deletions	0	0	0	0	0.584034	-0.844143	0.0578547	219250800	U712_05530
Insertions/deletions	0	0	0	1	0.411343	-0.710273	-0.296391	373053600	U712_05535
Insertions/deletions	0	0	0	0	0.242165	-0.677897	-0.174469	235612800	U712_05540
Insertions/deletions	0	0	0	0	0.299441	-0.876885	-0.116368	276517800	U712_05545
Insertions/deletions	0	0	0	1	0.39433	-0.614779	-0.877194	52358400	U712_05550
Insertions/deletions	0	0	0	0	0.301415	-0.770479	-0.631606	280608300	U712_05555
Insertions/deletions	0	0	0	1	0.429762	-0.675167	-0.979461	159529500	U712_05560
Insertions/deletions	0	0	0	1	0.341541	-0.826685	-1.42237	166892400	U712_05565
Insertions/deletions	0	0	0	0	0.378608	-0.777756	-0.45453	395142300	U712_05570
Insertions/deletions	0	0	0	1	0.239802	-0.573673	0.305554	174255300	U712_05575
Insertions/deletions	0	0	0	0	0.355685	-0.803038	-0.838881	220068900	U712_05580
Insertions/deletions	0	0	0	1	0.268732	-0.931449	-1.04968	163620000	U712_05585
Insertions/deletions	0	0	0	1	0.192145	-0.784485	-1.31329	319059000	U712_05590
Insertions/deletions	0	0	0	1	0.137348	-0.880885	-1.50587	193889700	U712_05595
Insertions/deletions	0	0	0	0	0.1155	-0.784667	-1.50133	187344900	U712_05600
Insertions/deletions	0	0	0	0	0.392291	-0.588044	-1.6247	206979300	U712_05605
Insertions/deletions	0	0	0	1	0.614124	-0.747379	-1.59431	184072500	U712_05610
Insertions/deletions	0	0	0	1	0.331987	-0.782485	-0.801656	304333200	U712_05615
Insertions/deletions	0	0	0	1	0.476484	-0.745014	-0.850708	346056300	U712_05620
Insertions/deletions	0	0	0	1	0.256945	-0.662438	0.21946	231522300	U712_05625
Insertions/deletions	0	0	0	1	0.331879	-0.863426	0.211573	122715000	U712_05630
Insertions/deletions	0	0	0	1	0.361651	-0.87452	-1.56554	501495300	U712_05635
Insertions/deletions	0	0	0	1	0.651108	-0.574403	0.432504	134168400	U712_05640
Insertions/deletions	0	0	0	0	0.385682	-0.823955	0.73615	231522300	U712_05645
Insertions/deletions	0	0	0	1	0.20229	-0.590226	-1.25626	159529500	U712_05650
Insertions/deletions	0	0	0	1	0.472315	-0.64825	-1.38026	253611000	U712_05655
Insertions/deletions	0	0	0	1	0.778499	-0.793944	-1.32656	146439900	U712_05660
Insertions/deletions	0	0	0	0	1.6641	-0.604597	-1.69911	40086900	U712_05665
Insertions/deletions	0	0	0	0	0.529427	-0.55512	0.0397174	94899600	U712_05670
Insertions/deletions	0	0	0	0	0.914643	-0.906896	-0.12721	160347600	U712_05675
Insertions/deletions	0	0	0	0	0.639468	-0.651885	-0.00111501	80173800	U712_05680
Insertions/deletions	0	0	0	0	0.345411	-0.668803	-1.10557	440955900	U712_05685
Insertions/deletions	0	0	0	1	0.369089	-0.807767	0.667863	232340400	U712_05690
Insertions/deletions	0	0	0	0	0.306405	-0.662073	0.683869	229886100	U712_05695
Insertions/deletions	0	0	0	0	0.604223	-0.613144	0.679328	124351200	U712_05700
Insertions/deletions	0	0	0	1	0.371526	-0.887249	0.164551	53994600	U712_05705
Insertions/deletions	0	0	0	1	0.639425	-0.798491	0.420103	41723100	U712_05710
Insertions/deletions	0	0	0	1	0.634219	-0.562579	0.373073	221705100	U712_05715
Insertions/deletions	0	0	0	0	0.310767	-0.867791	0.296224	209433600	U712_05720
Insertions/deletions	0	0	0	0	0.729832	-0.724097	0.913765	84264300	U712_05725
Insertions/deletions	0	0	0	0	0.053358	-0.789397	0.165994	46631700	U712_05730
Insertions/deletions	0	0	0	0	0.420287	-0.624967	0.309653	390233700	U712_05735
Insertions/deletions	0	0	0	0	0.420525	-0.765567	0.303104	147258000	U712_05740
Insertions/deletions	0	0	0	0	0.2017	-0.659709	-1.42042	283062600	U712_05745
Insertions/deletions	0	0	0	0	0.426558	-0.942002	-1.66207	332966700	U712_05750
Insertions/deletions	0	0	0	0	0.078552	-0.655709	-1.96656	211887900	U712_05755
Insertions/deletions	0	0	0	0	0.490638	-0.750109	-2.01209	315786600	U712_05760
Insertions/deletions	0	0	0	0	0.321269	-0.645885	-1.89919	289607400	U712_05765
Insertions/deletions	0	0	0	0	0.357276	-0.761567	-1.29814	843461100	U712_05770
Insertions/deletions	0	0	0	0	0.195366	-0.773026	-0.916019	261792000	U712_05775
Insertions/deletions	0	0	0	0	0.850926	-1.05932	0.0688409	49086000	U712_05780
Insertions/deletions	0	0	0	1	1.08598	-0.376685	1.53053	50722200	U712_05785
Insertions/deletions	0	0	0	0	0.213094	-0.732373	-0.78366	200434500	U712_05790
Insertions/deletions	0	0	0	0	-0.302746	-0.452167	-1.78032	39268800	U712_05795
Insertions/deletions	0	0	0	0	0.741078	-0.571309	-1.04739	152166600	U712_05800
Insertions/deletions	0	0	0	0	0.347928	-0.495827	0.981573	260155800	U712_05805
Insertions/deletions	0	0	0	0	0.1873	-0.742285	1.05624	52358400	U712_05810
Insertions/deletions	0	0	0	1	0.292846	-0.548391	0.3765	63811800	U712_05815
Insertions/deletions	0	0	0	0	0.419915	-0.614326	1.30924	256065300	U712_05820
Insertions/deletions	0	0	0	0	0.511795	-0.701909	1.41577	338693400	U712_05825
Insertions/deletions	0	0	0	0	0.502888	-0.654979	-2.05573	214342200	U712_05830
Insertions/deletions	0	0	0	0	0.434995	-0.751744	-2.26473	269154900	U712_05835
Insertions/deletions	0	0	0	0	0.186254	-0.745014	-1.84147	269973000	U712_05840
Insertions/deletions	0	0	0	0	0.181266	-0.698814	-1.2402	259337700	U712_05850
Insertions/deletions	0	0	0	0	0.521684	-0.595321	-1.16976	248702400	U712_05855
Insertions/deletions	0	0	0	0	0.502553	-0.663708	-0.994216	205343100	U712_05860
Insertions/deletions	0	0	0	1	0.432074	-0.830685	0.970171	283062600	U712_05865
Insertions/deletions	0	0	0	0	0.860662	-0.525473	0.0690023	446682600	U712_05870
Insertions/deletions	0	0	0	0	0.435213	-0.636791	-0.446061	255247200	U712_05875
Insertions/deletions	0	0	0	0	0.574347	-0.64825	-0.415036	250338600	U712_05880
Insertions/deletions	0	0	0	0	0.546968	-0.722462	-0.273161	291243600	U712_05885
Insertions/deletions	0	0	0	0	0.705383	-0.724461	-0.193504	252792900	U712_05890
Insertions/deletions	0	0	0	1	0.801986	-0.595132	-3.86618	31905900	U712_05895
Insertions/deletions	0	0	0	0	0.427335	-0.662438	-1.16847	322331400	U712_05900
Insertions/deletions	0	0	0	0	0.775102	-0.368138	1.155	157893300	U712_05905
Insertions/deletions	0	0	0	0	0.783649	-0.490368	1.60574	107989200	U712_05910
Insertions/deletions	0	0	0	1	0.418073	-0.763567	-0.0220375	179163900	U712_05915
Insertions/deletions	0	0	0	0	0.540797	-0.684261	1.07074	179163900	U712_05920
Insertions/deletions	0	0	0	1	0.639734	-0.642244	-1.22928	33542100	U712_05925
Insertions/deletions	0	0	0	0	0.477941	-0.682626	-0.954038	314150400	U712_05930
Insertions/deletions	0	0	0	0	0.436932	-0.532203	0.559825	548945100	U712_05935
Insertions/deletions	0	0	0	1	0.470429	-0.657884	-0.681654	45813600	U712_05940
Insertions/deletions	0	0	0	1	0.430962	-0.647155	0.732195	245430000	U712_05945
Insertions/deletions	0	0	0	1	0.0487075	-0.593773	0.830471	108807300	U712_05950
Insertions/deletions	0	0	0	1	0.441249	-0.849603	0.463579	200434500	U712_05955
Insertions/deletions	0	0	0	1	0.378011	-0.636061	0.153128	156257100	U712_05960
Insertions/deletions	0	0	0	0	0.766147	-0.565397	0.542327	100626300	U712_05965
Insertions/deletions	0	0	0	0	0.420855	-0.733555	0.637724	174255300	U712_05970
Insertions/deletions	0	0	0	0	0.55148	-0.726279	0.575779	218432700	U712_05975
Insertions/deletions	0	0	0	0	0.311347	-0.78412	0.573813	245430000	U712_05980
Insertions/deletions	0	0	0	1	0.614165	-0.751379	-0.522301	200434500	U712_05985
Insertions/deletions	0	0	0	0	0.400521	-0.629697	0.419155	503131500	U712_05990
Insertions/deletions	0	0	0	0	0.22154	-0.832685	-0.544827	193889700	U712_05995
Insertions/deletions	0	0	0	0	0.598973	-0.911626	-0.534533	168528600	U712_06000
Insertions/deletions	0	0	0	0	0.390841	-0.863061	-0.535648	302697000	U712_06005
Insertions/deletions	0	0	0	0	0.634053	-0.585132	-0.482209	55630800	U712_06010
Insertions/deletions	0	0	0	0	0.336207	-0.745744	-0.575164	208615500	U712_06015
Insertions/deletions	0	0	0	0	0.522552	-0.969285	-0.497557	275699700	U712_06020
Insertions/deletions	0	0	0	0	0.304098	-0.872155	-0.386721	222523200	U712_06025
Insertions/deletions	0	0	0	0	0.518945	-0.853602	1.55918	211887900	U712_06030
Insertions/deletions	0	0	0	0	0.661457	-0.862332	0.647645	33542100	U712_06035
Insertions/deletions	0	0	0	0	0.714715	-0.948732	-0.414501	184890600	U712_06040
Insertions/deletions	0	0	0	0	-1.08382	-1.05695	-1.71764	35996400	U712_06045
Insertions/deletions	0	0	0	1	0.123531	-0.733555	-0.948333	121896900	U712_06050
Insertions/deletions	0	0	0	1	0.526524	-0.779938	-0.71308	133350300	U712_06055
Insertions/deletions	0	0	0	1	0.140491	-0.555668	-0.331849	141531300	U712_06060
Insertions/deletions	0	0	0	1	1.05407	-0.499462	-0.451219	86718600	U712_06065
Insertions/deletions	0	0	0	1	0.657374	-0.500191	-0.62205	105534900	U712_06070
Insertions/deletions	0	0	0	0	0.250995	-0.946549	-1.18249	97353900	U712_06075
Insertions/deletions	0	0	0	1	0.77503	-0.51365	-1.37728	63811800	U712_06080
Insertions/deletions	0	0	0	0	0.633891	-0.60605	-1.52917	56448900	U712_06085
Insertions/deletions	0	0	0	0	0.940891	-1.00203	-0.84577	40905000	U712_06090
Insertions/deletions	0	0	0	0	0.224947	-0.552756	-0.666617	69538500	U712_06095
Insertions/deletions	0	0	0	1	0.310456	-0.770661	0.371377	621756000	U712_06100
Insertions/deletions	0	0	0	0	0.792944	-0.711908	0.287066	69538500	U712_06105
Insertions/deletions	0	0	0	1	0.859517	-0.847238	-0.0960329	115352100	U712_06110
Insertions/deletions	0	0	0	1	0.615878	-0.749379	0.00787736	140713200	U712_06115
Insertions/deletions	0	0	0	1	0.60484	-0.87852	0.0121363	197162100	U712_06120
Insertions/deletions	0	0	0	0	0.276259	-0.845873	-1.50004	41723100	U712_06125
Insertions/deletions	0	0	0	0	0.354127	-0.936908	-1.12018	312514200	U712_06130
Insertions/deletions	0	0	0	0	0.649823	-0.82905	-1.02743	319877100	U712_06135
Insertions/deletions	0	0	0	1	0.392974	-0.761202	-1.19302	148894200	U712_06140
Insertions/deletions	0	0	0	1	0.45741	-0.675897	-1.63039	324785700	U712_06145
Insertions/deletions	0	0	0	0	0.765694	-0.684626	-0.182588	43359300	U712_06150
Insertions/deletions	0	0	0	1	1.70495	0.0300201	0.347903	335421000	U712_06155
Insertions/deletions	0	0	0	0	1.40191	-0.0553801	0.952772	36814500	U712_06160
Insertions/deletions	0	0	0	0	0.334581	-0.724461	-1.02596	35996400	U712_06165
Insertions/deletions	0	0	0	0	0.716156	-0.532203	-1.05061	47449800	U712_06170
Insertions/deletions	0	0	0	0	0.585918	-0.845238	-0.905463	125987400	U712_06175
Insertions/deletions	0	0	0	0	2.37574	0.187173	-0.457711	137440800	U712_06180
Insertions/deletions	0	0	0	0	1.34854	-0.166603	-0.323554	77719500	U712_06185
Insertions/deletions	0	0	0	0	0.401462	-0.69172	-1.56658	143985600	U712_06190
Insertions/deletions	0	0	0	0	1.07142	-0.19898	0.420852	76901400	U712_06195
Insertions/deletions	0	0	0	0	0.844837	-0.504556	0.325848	206161200	U712_06200
Insertions/deletions	0	0	0	1	1.01185	-0.28938	-0.517861	94899600	U712_06205
Insertions/deletions	0	0	0	0	0.537605	-0.534932	1.42876	530946900	U712_06210
Insertions/deletions	0	0	0	0	0.218371	-0.842508	1.35368	532583100	U712_06215
Insertions/deletions	0	0	0	0	0.660037	-0.542026	1.35718	258519600	U712_06220
Insertions/deletions	0	0	0	0	0.6394	-0.622238	1.51295	112897800	U712_06225
Insertions/deletions	0	0	0	1	0.423068	-0.505738	0.395879	138258900	U712_06230
Insertions/deletions	0	0	0	0	0.683153	-0.616238	0.244966	130896000	U712_06235
Insertions/deletions	0	0	0	1	0.626806	-0.703179	0.168153	53176500	U712_06240
Insertions/deletions	0	0	0	1	1.07688	-0.460721	-0.0960149	89991000	U712_06245
Insertions/deletions	0	0	0	0	-0.115079	-0.564214	-0.129309	33542100	U712_06250
Insertions/deletions	0	0	0	1	0.338983	-0.754108	-0.897254	262610100	U712_06255
Insertions/deletions	0	0	0	1	0.614014	-0.804315	-1.31903	67902300	U712_06260
Insertions/deletions	0	0	0	0	0.633132	-0.486003	0.363351	382870800	U712_06265
Insertions/deletions	0	0	0	1	0.486894	-0.850873	-1.14182	129259800	U712_06270
Insertions/deletions	0	0	0	1	0.118375	-0.625332	-0.415218	45813600	U712_06275
Insertions/deletions	0	0	0	0	0.76798	-0.523109	-1.66008	35996400	U712_06280
Insertions/deletions	0	0	0	0	0.423675	-0.634061	-1.14201	245430000	U712_06285
Insertions/deletions	0	0	0	1	0.244504	-0.900532	0.0231616	76083300	U712_06290
Insertions/deletions	0	0	0	1	0.173342	-0.718097	-1.21863	157075200	U712_06295
Insertions/deletions	0	0	0	0	0.411782	-0.752473	-0.188698	806646600	U712_06300
Insertions/deletions	0	0	0	0	0.698651	-0.752108	-0.253664	152984700	U712_06305
Insertions/deletions	0	0	0	0	1.20172	-0.372685	0.178018	175073400	U712_06310
Insertions/deletions	0	0	0	0	0.671535	-0.978743	-0.62046	168528600	U712_06315
Insertions/deletions	0	0	0	1	0.439422	-0.594956	-0.165882	76083300	U712_06320
Insertions/deletions	0	0	0	0	0.332051	-0.807767	-0.850528	324785700	U712_06325
Insertions/deletions	0	0	0	0	0.659357	-0.768297	-0.669794	321513300	U712_06330
Insertions/deletions	0	0	0	1	0.536611	-0.868243	0.187116	51540300	U712_06335
Insertions/deletions	0	0	0	0	0.390892	-0.872885	0.377107	221705100	U712_06340
Insertions/deletions	0	0	0	1	0.562704	-0.918355	-0.0908952	205343100	U712_06345
Insertions/deletions	0	0	0	1	0.480637	-0.925449	-0.0717607	205343100	U712_06350
Insertions/deletions	0	0	1	1	0.481175	-0.791944	0.190726	265882500	U712_06355
Insertions/deletions	0	0	0	0	0.982392	-0.505285	-0.594501	32724000	U712_06360
Insertions/deletions	0	0	0	0	0.525442	-0.893438	-0.364019	135804600	U712_06365
Insertions/deletions	0	0	0	0	1.42142	0.141702	1.48869	32724000	U712_06370
Insertions/deletions	0	0	0	0	0.082629	-0.727279	1.72851	115352100	U712_06375
Insertions/deletions	0	0	0	0	0.457952	-0.73792	1.63389	321513300	U712_06380
Insertions/deletions	0	0	0	0	1.19292	-0.404055	-2.02173	36814500	U712_06385
Insertions/deletions	0	0	0	0	0.409906	-0.692085	-0.592697	392688000	U712_06390
Insertions/deletions	0	0	0	0	0.462045	-0.874885	-1.1054	376326000	U712_06395
Insertions/deletions	0	0	0	0	0.386343	-0.921085	-1.81411	276517800	U712_06400
Insertions/deletions	0	0	0	0	0.632496	-0.932908	-1.87349	278154000	U712_06405
Insertions/deletions	0	0	0	0	0.350677	-0.893073	-1.36022	294516000	U712_06410
Insertions/deletions	0	0	0	0	0.779348	-1.02094	-1.71768	228249900	U712_06415
Insertions/deletions	0	0	0	0	0.39622	-0.914355	-1.42822	346056300	U712_06420
Insertions/deletions	0	0	0	0	0.376549	-0.779755	-0.125271	273245400	U712_06425
Insertions/deletions	0	0	0	0	0.432811	-0.74265	-1.18344	393506100	U712_06430
Insertions/deletions	0	0	0	0	0.375864	-0.78212	-1.04547	407413800	U712_06435
Insertions/deletions	0	0	0	1	0.204494	-0.821591	-1.5059	208615500	U712_06440
Insertions/deletions	0	0	0	1	0.486629	-0.656979	1.00406	126805500	U712_06445
Insertions/deletions	0	0	0	0	0.496285	-0.74265	0.427816	346874400	U712_06450
Insertions/deletions	0	0	0	0	0.68601	-0.463085	-0.434586	308423700	U712_06455
Insertions/deletions	0	0	0	0	0.548056	-0.829955	-0.790189	36814500	U712_06460
Insertions/deletions	0	0	0	1	0.117607	-0.87652	-0.640242	70356600	U712_06465
Insertions/deletions	0	0	0	0	0.444412	-0.974379	-0.641014	260155800	U712_06470
Insertions/deletions	0	0	0	1	0.12972	-0.736285	0.36558	103080600	U712_06475
Insertions/deletions	0	0	0	0	0.0284765	-0.87725	-0.539786	164438100	U712_06480
Insertions/deletions	0	0	0	0	0.479064	-0.840144	-0.187365	228249900	U712_06485
Insertions/deletions	0	0	0	1	0.430252	-0.705909	-0.547939	162801900	U712_06490
Insertions/deletions	0	0	0	1	0.599973	-0.659709	0.195792	93263400	U712_06495
Insertions/deletions	0	0	0	0	0.327651	-0.834685	-1.65599	49086000	U712_06500
Insertions/deletions	0	0	0	0	0.484698	-0.890708	-1.25752	228249900	U712_06505
Insertions/deletions	0	0	0	0	0.136056	-1.00166	-1.40937	31905900	U712_06510
Insertions/deletions	0	0	0	0	0.430376	-0.768297	-1.19067	170164800	U712_06515
Insertions/deletions	0	0	0	0	0.311945	-0.966555	-0.893645	45813600	U712_06520
Insertions/deletions	0	0	0	0	0.799513	-0.825138	-1.00283	95717700	U712_06525
Insertions/deletions	0	0	0	0	0.009949	-0.972832	-0.857118	56448900	U712_06530
Insertions/deletions	0	0	0	0	0.437837	-0.714638	-1.49328	139077000	U712_06535
Insertions/deletions	0	0	0	0	0.187659	-0.759203	-0.54784	217614600	U712_06540
Insertions/deletions	0	0	0	0	0.42165	-0.768297	-0.450257	355055400	U712_06545
Insertions/deletions	0	0	0	0	0.357551	-0.768661	-0.600151	405777600	U712_06550
Insertions/deletions	0	0	0	0	0.435085	-0.940002	-0.369822	225795600	U712_06555
Insertions/deletions	0	0	0	0	0.139161	-0.840508	-0.302408	255247200	U712_06560
Insertions/deletions	0	0	0	0	0.249079	-0.962555	-0.525154	104716800	U712_06565
Insertions/deletions	0	0	0	0	0.433189	-0.858332	-0.567029	97353900	U712_06570
Insertions/deletions	0	0	0	0	0.443397	-0.817591	-0.585003	132532200	U712_06575
Insertions/deletions	0	0	0	0	0.440388	-0.86952	-0.626212	120260700	U712_06580
Insertions/deletions	0	0	0	0	-0.152123	-0.611874	-0.348246	59721300	U712_06585
Insertions/deletions	0	0	0	0	0.425948	-0.791944	-0.342476	382052700	U712_06590
Insertions/deletions	0	0	0	0	0.398723	-0.808132	-0.313582	121078800	U712_06595
Insertions/deletions	0	0	0	0	0.652648	-0.652979	-0.567848	1040623200	U712_06605
Insertions/deletions	0	0	0	0	0.28214	-0.64152	-0.687576	179982000	U712_06610
Insertions/deletions	0	0	0	0	0.425402	-0.863061	-0.746796	266700600	U712_06615
Insertions/deletions	0	0	0	0	0.694297	-0.898167	-0.870736	72810900	U712_06620
Insertions/deletions	0	0	0	0	0.178753	-0.747379	-0.936234	116170200	U712_06625
Insertions/deletions	0	0	0	0	0.293081	-0.868155	-0.847694	285516900	U712_06630
Insertions/deletions	0	0	0	0	0.0227005	-0.881979	-0.859035	157893300	U712_06635
Insertions/deletions	0	0	0	0	0.440579	-0.665168	-0.986019	74447100	U712_06640
Insertions/deletions	0	0	0	0	0.728321	-0.437438	-0.692099	562852800	U712_06645
Insertions/deletions	0	0	0	0	0.408788	-0.649344	-0.81128	89991000	U712_06650
Insertions/deletions	0	0	0	0	0.463269	-0.684261	-0.603533	44995500	U712_06655
Insertions/deletions	0	0	0	0	0.323821	-0.883614	-0.747493	229068000	U712_06660
Insertions/deletions	0	0	0	0	0.379067	-0.752838	-0.410521	73629000	U712_06665
Insertions/deletions	0	0	0	0	0.682075	-0.676626	-0.527679	71992800	U712_06670
Insertions/deletions	0	0	0	0	0.146682	-0.807767	-0.358656	243793800	U712_06675
Insertions/deletions	0	0	0	1	1.2327	-1.06095	-0.231261	37632600	U712_06680
Insertions/deletions	0	0	0	1	0.357546	-0.684538	0.453904	46631700	U712_06685
Insertions/deletions	0	0	0	1	0.5244	-0.754473	0.362903	203706900	U712_06690
Insertions/deletions	0	0	0	1	0.516675	-0.853967	1.3846	273245400	U712_06695
Insertions/deletions	0	0	0	1	0.743498	-0.418885	1.49926	168528600	U712_06700
Insertions/deletions	0	0	0	1	0.389809	-0.771026	0.693777	359145900	U712_06705
Insertions/deletions	0	0	0	0	0.263906	-0.787214	-0.319366	259337700	U712_06710
Insertions/deletions	0	0	0	0	0.423426	-0.844873	-1.43149	586577700	U712_06715
Insertions/deletions	0	0	0	0	0.396974	-0.78685	-1.07278	265064400	U712_06720
Insertions/deletions	0	0	0	0	0.571813	-0.797944	0.43931	32724000	U712_06725
Insertions/deletions	0	0	0	1	0.561875	-0.87179	0.060978	368963100	U712_06730
Insertions/deletions	0	0	0	0	0.519085	-0.743014	-0.156921	223341300	U712_06735
Insertions/deletions	0	0	0	0	0.239266	-0.926997	-1.64095	224977500	U712_06740
Insertions/deletions	0	0	0	0	0.298791	-0.835779	-2.04992	252792900	U712_06745
Insertions/deletions	0	0	0	0	0.244874	-0.940367	-2.24818	262610100	U712_06750
Insertions/deletions	0	0	0	0	0.48232	-1.05568	-1.93867	274881600	U712_06755
Insertions/deletions	0	0	0	0	0.233051	-0.763932	-1.51241	445046400	U712_06760
Insertions/deletions	0	0	0	0	0.814778	-0.558215	-2.53847	38450700	U712_06765
Insertions/deletions	0	0	0	0	0.604393	-1.05605	-1.51374	256883400	U712_06770
Insertions/deletions	0	0	0	0	0.296198	-0.902897	-1.44428	300242700	U712_06775
Insertions/deletions	0	0	0	0	0.347091	-0.821956	-1.27282	242975700	U712_06780
Insertions/deletions	0	0	0	0	0.550013	-1.00003	-1.06756	269973000	U712_06785
Insertions/deletions	0	0	0	1	0.515168	-0.754838	0.693037	286335000	U712_06790
Insertions/deletions	0	0	0	1	0.107424	-0.703544	-0.134736	234794700	U712_06795
Insertions/deletions	0	0	0	0	0.486619	-0.809767	0.641785	152984700	U712_06800
Insertions/deletions	0	0	0	0	0.391315	-0.756473	-0.790504	327240000	U712_06805
Insertions/deletions	0	0	0	1	0.555844	-0.938178	-1.56844	31087800	U712_06810
Insertions/deletions	0	0	0	0	0.615067	-0.888343	-1.5274	199616400	U712_06815
Insertions/deletions	0	0	0	0	0.401122	-0.768661	-1.52485	143985600	U712_06820
Insertions/deletions	0	0	0	0	0.386126	-1.04859	-1.45977	141531300	U712_06825
Insertions/deletions	0	0	0	0	0.401061	-0.917538	0.0856077	92445300	U712_06830
Insertions/deletions	0	0	0	0	0.425489	-0.850332	0.0959934	86718600	U712_06835
Insertions/deletions	0	0	0	0	0.334884	-0.911991	1.01311	246248100	U712_06840
Insertions/deletions	0	0	0	0	0.342956	-0.812861	0.761649	299424600	U712_06845
Insertions/deletions	0	0	0	0	0.320269	-0.902897	0.915804	340329600	U712_06850
Insertions/deletions	0	0	0	0	0.323663	-0.942002	-0.232884	116170200	U712_06855
Insertions/deletions	0	0	0	1	0.59473	-0.728826	0.0747771	121078800	U712_06860
Insertions/deletions	0	0	0	0	0.659808	-0.814949	0.426859	112079700	U712_06865
Insertions/deletions	0	0	0	0	-0.436644	-0.811314	-0.34256	46631700	U712_06870
Insertions/deletions	0	0	0	1	0.537984	-0.82432	-0.258253	128441700	U712_06875
Insertions/deletions	0	0	0	1	0.381399	-0.812132	-0.983946	624210300	U712_06880
Insertions/deletions	0	0	0	1	0.957876	-0.754108	-0.357744	37632600	U712_06885
Insertions/deletions	0	0	0	1	0.408776	-0.713367	-1.07742	261792000	U712_06890
Insertions/deletions	0	0	0	0	0.503387	-0.572038	-1.04403	41723100	U712_06895
Insertions/deletions	0	0	0	0	0.379916	-0.705544	0.605339	227431800	U712_06900
Insertions/deletions	0	0	0	1	0.351706	-0.963738	-0.682111	208615500	U712_06905
Insertions/deletions	0	0	0	1	0.519016	-0.891438	-0.620653	448318800	U712_06910
Insertions/deletions	0	0	0	1	0.659886	-0.969649	-0.804158	163620000	U712_06915
Insertions/deletions	0	0	0	1	0.55674	-0.889073	-0.717744	164438100	U712_06920
Insertions/deletions	0	0	0	0	0.433461	-0.92145	-0.396543	187344900	U712_06925
Insertions/deletions	0	0	0	0	0.262508	-0.821956	-0.403693	372235500	U712_06930
Insertions/deletions	0	0	0	0	0.199082	-0.654979	-0.311302	185708700	U712_06935
Insertions/deletions	0	0	0	0	0.532821	-0.629697	-0.00360731	139895100	U712_06940
Insertions/deletions	0	0	0	0	0.65874	-0.69699	-1.21033	37632600	U712_06945
Insertions/deletions	0	0	0	0	0.354411	-0.771026	0.890105	369781200	U712_06950
Insertions/deletions	0	0	0	1	0.289753	-0.870338	-0.144284	90809100	U712_06955
Insertions/deletions	0	0	0	0	1.17266	-0.550026	0.00835556	42541200	U712_06960
Insertions/deletions	0	0	0	0	0.977937	-0.35622	-1.01603	49904100	U712_06965
Insertions/deletions	0	0	0	0	0.541961	-0.702726	-0.17536	126805500	U712_06970
Insertions/deletions	0	0	0	1	0.582337	-0.770661	-1.67088	305969400	U712_06975
Insertions/deletions	0	0	0	0	0.673673	-0.566944	-2.07089	175891500	U712_06980
Insertions/deletions	0	0	0	1	0.621158	-0.710638	-0.627454	221705100	U712_06985
Insertions/deletions	0	0	0	0	0.38416	-0.699179	-1.50661	462226500	U712_06990
Insertions/deletions	0	0	0	0	0.534277	-0.856332	-1.24085	276517800	U712_06995
Insertions/deletions	0	0	0	1	0.323763	-0.784485	-1.07015	463044600	U712_07000
Insertions/deletions	0	0	0	1	0.521192	-0.782485	-1.57958	241339500	U712_07005
Insertions/deletions	0	0	0	1	0.532277	-0.613509	-0.578179	613575000	U712_07010
Insertions/deletions	0	0	0	0	0.304978	-0.775026	0.604765	181618200	U712_07015
Insertions/deletions	0	0	0	1	0.395854	-0.629332	0.513922	34360200	U712_07020
Insertions/deletions	0	0	0	0	0.366113	-0.986202	-0.435419	216796500	U712_07025
Insertions/deletions	0	0	0	0	0.718778	-0.532568	0.225258	206161200	U712_07030
Insertions/deletions	0	0	0	0	0.859159	-0.643885	0.250888	312514200	U712_07035
Insertions/deletions	0	0	0	1	0.611624	-0.965285	0.196096	53176500	U712_07040
Insertions/deletions	0	0	0	1	0.417502	-0.735555	0.660407	191435400	U712_07045
Insertions/deletions	0	0	0	0	0.459489	-0.944367	1.51233	244611900	U712_07050
Insertions/deletions	0	0	0	0	0.178752	-0.799038	0.597142	368145000	U712_07055
Insertions/deletions	0	0	0	0	0.392768	-0.929449	-0.998157	42541200	U712_07060
Insertions/deletions	0	0	0	0	1.33539	-0.826043	-1.27952	48267900	U712_07065
Insertions/deletions	0	0	0	1	0.431646	-0.729191	-0.73097	278972100	U712_07070
Insertions/deletions	0	0	0	0	0.340014	-0.627332	-1.11862	604575900	U712_07075
Insertions/deletions	0	0	0	0	0.441016	-0.921085	0.0572366	135804600	U712_07080
Insertions/deletions	0	0	0	0	0.184325	-0.966555	-0.18994	34360200	U712_07085
Insertions/deletions	0	0	0	1	0.226183	-0.91672	-1.13413	289607400	U712_07090
Insertions/deletions	0	0	0	1	0.344098	-0.840961	-1.20304	326421900	U712_07095
Insertions/deletions	0	0	0	1	0.578155	-0.844873	-0.503266	212706000	U712_07100
Insertions/deletions	0	0	0	0	0.086118	-0.759932	-0.445532	326421900	U712_07105
Insertions/deletions	0	0	0	0	0.399718	-0.930544	-0.647983	339511500	U712_07110
Insertions/deletions	0	0	0	0	0.455315	-0.632062	-0.136039	146439900	U712_07120
Insertions/deletions	0	0	0	1	0.57775	-0.91872	0.194785	87536700	U712_07125
Insertions/deletions	0	0	0	0	0.332378	-0.699179	0.582747	70356600	U712_07130
Insertions/deletions	0	0	0	0	0.568124	-0.526203	-0.427381	117806400	U712_07135
Insertions/deletions	0	0	0	1	0.442732	-0.69645	0.306685	409868100	U712_07140
Insertions/deletions	0	0	0	0	0.316758	-0.68772	1.13712	119442600	U712_07145
Insertions/deletions	0	0	0	1	0.637754	-0.724461	0.272488	214342200	U712_07150
Insertions/deletions	0	0	0	1	0.807091	-0.682809	0.066815	221705100	U712_07155
Insertions/deletions	0	0	0	1	0.367298	-0.812861	-0.330617	537491700	U712_07160
Insertions/deletions	0	0	0	0	0.51854	-0.872885	-1.40193	284698800	U712_07165
Insertions/deletions	0	0	0	0	0.329997	-0.724826	0.666301	179982000	U712_07170
Insertions/deletions	0	0	0	0	0.434985	-0.82832	0.571428	120260700	U712_07175
Insertions/deletions	0	0	0	0	0.36609	-0.904897	0.794056	199616400	U712_07180
Insertions/deletions	0	0	0	0	0.188933	-0.389238	0.981096	135804600	U712_07185
Insertions/deletions	0	0	0	1	1.9721	-0.0347327	-0.390161	32724000	U712_07190
Insertions/deletions	0	0	0	1	1.02517	-0.438168	-0.417006	97353900	U712_07195
Insertions/deletions	0	0	0	0	0.597179	-0.60205	-0.974433	203706900	U712_07200
Insertions/deletions	0	0	0	0	0.853865	-0.514015	-1.12976	327240000	U712_07205
Insertions/deletions	0	0	0	0	1.05314	-0.219168	-0.628829	62175600	U712_07210
Insertions/deletions	0	0	0	0	0.827983	-0.55785	-0.591189	190617300	U712_07215
Insertions/deletions	0	0	0	0	0.373337	-0.539297	-0.42708	42541200	U712_07220
Insertions/deletions	0	0	0	1	0.955968	-0.0958507	0.0886393	31905900	U712_07225
Insertions/deletions	0	0	0	0	0.784794	-0.645885	-0.148737	35996400	U712_07230
Insertions/deletions	0	0	0	0	0.452006	-0.775391	-0.319819	79355700	U712_07235
Insertions/deletions	0	0	0	1	1.76439	-0.479273	0.580365	50722200	U712_07240
Insertions/deletions	0	0	0	0	0.466048	-0.503921	0.281673	53176500	U712_07245
Insertions/deletions	0	0	0	1	0.926521	-0.391968	-0.593449	44177400	U712_07250
Insertions/deletions	0	0	0	0	0.820966	-0.747379	-0.335072	170982900	U712_07255
Insertions/deletions	0	0	0	0	0.605374	-0.789579	-1.21242	364872600	U712_07260
Insertions/deletions	0	0	0	0	0.427841	-0.759203	-0.036657	135804600	U712_07265
Insertions/deletions	0	0	0	0	0.366719	-0.946732	-0.0174888	521947800	U712_07270
Insertions/deletions	0	0	0	1	0.525289	-0.900532	-0.281099	55630800	U712_07275
Insertions/deletions	0	0	0	0	0.42936	-0.801038	0.855103	297788400	U712_07280
Insertions/deletions	0	0	0	1	0.924743	-0.649155	0.195068	34360200	U712_07285
Insertions/deletions	0	0	0	0	0.476089	-0.846873	0.147369	263428200	U712_07290
Insertions/deletions	0	0	0	0	0.999179	-0.548756	1.00372	236430900	U712_07295
Insertions/deletions	0	0	0	0	0.46678	-0.868155	1.68539	572670000	U712_07300
Insertions/deletions	0	0	0	0	0.664458	-0.607144	2.15166	72810900	U712_07305
Insertions/deletions	0	0	0	0	0.461977	-0.777391	2.14543	467135100	U712_07310
Insertions/deletions	0	0	0	0	0.930076	-0.709908	-0.185048	65448000	U712_07315
Insertions/deletions	0	0	0	0	0.106276	-0.747379	-0.167836	280608300	U712_07320
Insertions/deletions	0	0	0	1	0.629474	-0.773391	-1.75276	185708700	U712_07325
Insertions/deletions	0	0	0	0	0.332588	-0.671532	-0.434919	536673600	U712_07330
Insertions/deletions	0	0	0	0	0.452497	-0.87252	0.601529	236430900	U712_07335
Insertions/deletions	0	0	0	1	0.648661	-0.683721	-0.483816	211069800	U712_07340
Insertions/deletions	0	0	1	0	0.750749	-0.662438	-0.0749786	576760500	U712_07345
Insertions/deletions	0	0	0	0	0.611831	-0.719914	-0.731529	496586700	U712_07350
Insertions/deletions	0	0	0	1	0.337017	-0.724826	0.993018	322331400	U712_07355
Insertions/deletions	0	0	0	1	1.56523	-0.41925	0.906056	44177400	U712_07360
Insertions/deletions	0	0	0	0	0.885224	-0.634426	-0.0693307	241339500	U712_07365
Insertions/deletions	0	0	0	1	0.606519	-0.937455	0.682531	126805500	U712_07370
Insertions/deletions	0	0	0	1	0.346943	-0.817226	0.539216	352601100	U712_07375
Insertions/deletions	0	0	0	1	0.245039	-0.891438	-0.08725	137440800	U712_07380
Insertions/deletions	0	0	0	1	0.490015	-0.82432	-0.135145	234794700	U712_07385
Insertions/deletions	0	0	0	0	0.808013	-1.07151	-0.955877	208615500	U712_07390
Insertions/deletions	0	0	0	0	1.3801	-0.497462	-0.0322268	472043700	U712_07395
Insertions/deletions	0	0	0	0	1.66833	-0.267644	0.158474	149712300	U712_07400
Insertions/deletions	0	0	0	0	0.498516	-0.763567	0.319305	333784800	U712_07405
Insertions/deletions	0	0	0	0	1.78376	-0.335579	0.200831	44995500	U712_07410
Insertions/deletions	0	0	0	0	0.734893	-0.660438	1.57128	65448000	U712_07415
Insertions/deletions	0	0	0	0	0.547283	-0.759567	1.63063	141531300	U712_07420
Insertions/deletions	0	0	0	0	1.04082	-0.699179	1.2682	52358400	U712_07425
Insertions/deletions	0	0	0	0	0.681718	-0.701544	0.385761	121078800	U712_07430
Insertions/deletions	0	0	0	0	0.380306	-0.853602	0.644747	240521400	U712_07435
Insertions/deletions	0	0	0	0	0.321024	-0.629244	0.0876815	130077900	U712_07440
Insertions/deletions	0	0	0	0	0.607408	-0.835779	0.0738792	243793800	U712_07445
Insertions/deletions	0	0	0	0	0.331769	-0.755203	0.189434	124351200	U712_07450
Insertions/deletions	0	0	0	0	0.234944	-0.845238	1.30719	193889700	U712_07455
Insertions/deletions	0	0	0	0	0.393602	-0.823955	0.477033	306787500	U712_07460
Insertions/deletions	0	0	0	0	0.860228	-0.620968	0.585368	67084200	U712_07465
Insertions/deletions	0	0	0	1	0.40246	-0.763932	0.521208	219250800	U712_07470
Insertions/deletions	0	0	0	0	0.555638	-0.78685	-0.089203	148076100	U712_07475
Insertions/deletions	0	0	0	0	0.878698	-0.919902	-0.281227	121896900	U712_07480
Insertions/deletions	0	0	0	0	0.579113	-0.973649	1.18113	157075200	U712_07485
Insertions/deletions	0	0	0	1	0.590449	-0.692085	-0.241554	263428200	U712_07490
Insertions/deletions	0	0	0	0	0.387947	-0.483097	0.363199	163620000	U712_07495
Insertions/deletions	0	0	0	0	0.165504	-0.722826	0.441087	278154000	U712_07500
Insertions/deletions	0	0	0	0	0.539397	-0.951826	0.473143	352601100	U712_07505
Insertions/deletions	0	0	0	0	0.459473	-1.00912	0.493494	142349400	U712_07510
Insertions/deletions	0	0	0	0	0.330328	-0.940002	0.562384	129259800	U712_07515
Insertions/deletions	0	0	0	0	0.742965	-0.835414	0.379457	63811800	U712_07520
Insertions/deletions	0	0	0	0	0.559618	-0.817226	-1.59347	479406600	U712_07525
Insertions/deletions	0	0	0	0	0.455179	-0.925814	-1.51531	494950500	U712_07530
Insertions/deletions	0	0	0	0	0.460864	-0.828685	0.206891	189799200	U712_07535
Insertions/deletions	0	0	0	0	0.694913	-0.770661	0.21035	309241800	U712_07540
Insertions/deletions	0	0	0	0	0.285082	-1.11771	-0.0144162	188981100	U712_07545
Insertions/deletions	0	0	0	0	0.375723	-0.960555	-0.000951781	325603800	U712_07550
Insertions/deletions	0	0	0	0	0.524527	-0.765932	0.539388	206161200	U712_07555
Insertions/deletions	0	0	0	0	0.269956	-0.768297	0.594723	248702400	U712_07560
Insertions/deletions	0	0	0	0	0.534872	-0.981473	0.544207	520311600	U712_07565
Insertions/deletions	0	0	0	0	0.295853	-0.837779	0.874299	158711400	U712_07570
Insertions/deletions	0	0	0	1	0.396105	-0.812497	0.470228	73629000	U712_07575
Insertions/deletions	0	0	0	0	0.435103	-0.833779	1.29303	442592100	U712_07580
Insertions/deletions	0	0	0	0	0.318163	-0.819591	0.239057	248702400	U712_07585
Insertions/deletions	0	0	0	1	0.396164	-0.75402	0.518234	336239100	U712_07590
Insertions/deletions	0	0	0	1	0.0840715	-0.881249	-0.0627147	36814500	U712_07595
Insertions/deletions	0	0	0	1	0.34449	-0.983838	-0.077359	278154000	U712_07600
Insertions/deletions	0	0	0	0	0.925154	-0.810132	1.3634	76083300	U712_07605
Insertions/deletions	0	0	0	0	0.50056	-0.662438	0.386455	350964900	U712_07610
Insertions/deletions	0	0	0	0	0.43897	-0.814861	0.382051	227431800	U712_07615
Insertions/deletions	0	0	0	0	0.470291	-0.796673	0.809679	181618200	U712_07620
Insertions/deletions	0	0	0	0	0.341721	-0.812861	1.03273	472861800	U712_07625
Insertions/deletions	0	0	0	1	0.471857	-0.872885	1.43137	454863600	U712_07630
Insertions/deletions	0	0	0	1	1.50503	-0.515285	1.29469	57267000	U712_07635
Insertions/deletions	0	0	0	0	0.461922	-0.527021	-0.978783	38450700	U712_07640
Insertions/deletions	0	0	0	0	0.537971	-0.872885	0.323435	211069800	U712_07645
Insertions/deletions	0	0	0	1	0.345129	-1.01148	0.676111	151348500	U712_07650
Insertions/deletions	0	0	0	1	0.594028	-0.914903	-0.797966	43359300	U712_07655
Insertions/deletions	0	0	0	0	0.460453	-0.629332	0.0778352	168528600	U712_07660
Insertions/deletions	0	0	0	0	0.645383	-0.773391	2.17055	304333200	U712_07665
Insertions/deletions	0	0	0	0	0.540218	-0.844873	2.07163	266700600	U712_07670
Insertions/deletions	0	0	0	0	0.687842	-0.821956	2.17447	362418300	U712_07675
Insertions/deletions	0	0	0	0	0.610402	-0.874885	2.0849	385325100	U712_07680
Insertions/deletions	0	0	0	1	0.658316	-0.78485	-0.360562	102262500	U712_07685
Insertions/deletions	0	0	0	0	2.60303	-0.78339	-0.55416	32724000	U712_07690
Insertions/deletions	0	0	0	1	0.487955	-0.819591	0.961596	401687100	U712_07695
Insertions/deletions	0	0	0	0	0.738825	-1.04186	0.587845	72810900	U712_07700
Insertions/deletions	0	0	0	1	0.459507	-0.773391	0.785673	174255300	U712_07705
Insertions/deletions	0	0	0	0	0.938464	-0.676262	-0.300566	67084200	U712_07710
Insertions/deletions	0	0	0	0	0.874042	-0.745379	-0.662208	40905000	U712_07715
Insertions/deletions	0	0	0	0	0.327077	-0.736285	0.469978	217614600	U712_07720
Insertions/deletions	0	0	0	0	0.35689	-0.984926	0.407846	116988300	U712_07725
Insertions/deletions	0	0	0	1	0.645443	-0.69245	-0.029508	249520500	U712_07730
Insertions/deletions	0	0	0	0	0.624629	-0.958191	-0.389013	40905000	U712_07735
Insertions/deletions	0	0	0	1	0.297272	-0.815591	-0.593956	427048200	U712_07740
Insertions/deletions	0	0	0	0	0.469456	-0.673897	-0.651769	526038300	U712_07745
Insertions/deletions	0	0	0	0	1.11523	-0.527838	-0.637198	73629000	U712_07750
Insertions/deletions	0	0	0	0	0.642502	-0.722462	-0.244752	146439900	U712_07755
Insertions/deletions	0	0	0	0	0.435391	-0.857426	-0.302605	80173800	U712_07760
Insertions/deletions	0	0	0	1	0.424864	-0.720462	-0.425902	166892400	U712_07765
Insertions/deletions	0	0	0	1	0.7863	-0.936003	0.226798	51540300	U712_07770
Insertions/deletions	0	0	0	0	0.277958	-0.864608	1.69215	501495300	U712_07775
Insertions/deletions	0	0	0	0	0.434856	-1.09206	1.54901	86718600	U712_07780
Insertions/deletions	0	0	0	1	0.452241	-1.13117	0.543124	57267000	U712_07785
Insertions/deletions	0	0	0	1	0.672247	-0.813226	-1.26732	171801000	U712_07790
Insertions/deletions	0	0	0	0	0.463249	-0.86852	-0.557543	362418300	U712_07795
Insertions/deletions	0	0	0	1	0.513007	-0.877614	0.474726	132532200	U712_07800
Insertions/deletions	0	0	0	0	0.438046	-0.775756	-0.523225	253611000	U712_07805
Insertions/deletions	0	0	0	0	0.541988	-0.784485	1.26977	76901400	U712_07810
Insertions/deletions	0	0	0	1	0.947975	-0.540391	0.282738	31905900	U712_07815
Insertions/deletions	0	0	0	0	0.410678	-0.909991	0.599012	291243600	U712_07820
Insertions/deletions	0	0	0	0	0.545033	-0.879614	1.13427	939996900	U712_07825
Insertions/deletions	0	0	0	1	0.216623	-0.840144	0.911674	251156700	U712_07830
Insertions/deletions	0	0	0	0	0.667401	-0.881979	1.34408	250338600	U712_07835
Insertions/deletions	0	0	0	0	0.919281	-0.540756	0.258661	31087800	U712_07840
Insertions/deletions	0	0	0	0	0.501684	-0.734285	-0.653832	292061700	U712_07845
Insertions/deletions	0	0	0	0	0.402052	-1.04341	-0.605688	509676300	U712_07850
Insertions/deletions	0	0	0	0	0.1472	-0.82905	-0.573396	170164800	U712_07855
Insertions/deletions	0	0	1	0	0.332903	-0.838144	-0.595758	90809100	U712_07860
Insertions/deletions	0	0	0	0	0.652577	-0.967649	-0.727052	243793800	U712_07865
Insertions/deletions	0	0	0	1	0.754591	-0.979108	-0.235947	98990100	U712_07870
Insertions/deletions	0	0	0	0	0.315431	-0.886708	0.116829	121896900	U712_07875
Insertions/deletions	0	0	0	0	0.344489	-0.706638	0.471928	296152200	U712_07880
Insertions/deletions	0	0	0	0	0.427405	-0.942367	-0.644537	108807300	U712_07885
Insertions/deletions	0	0	0	0	0.486595	-0.879614	-0.705456	65448000	U712_07890
Insertions/deletions	0	0	0	0	0.140486	-0.992932	0.932046	122715000	U712_07895
Insertions/deletions	0	0	0	0	0.714924	-0.619508	0.796268	58903200	U712_07900
Insertions/deletions	0	0	0	1	0.291175	-0.817226	0.45548	45813600	U712_07905
Insertions/deletions	0	0	0	0	0.0399835	-0.905626	0.692873	151348500	U712_07910
Insertions/deletions	0	0	0	0	0.399765	-0.845238	0.837988	132532200	U712_07915
Insertions/deletions	0	0	0	1	0.223607	-0.902897	0.0280945	334602900	U712_07920
Insertions/deletions	0	0	0	0	0.276522	-1.05059	0.288444	213524100	U712_07925
Insertions/deletions	0	0	1	0	0.141107	-0.794309	0.433065	279790200	U712_07930
Insertions/deletions	0	0	0	1	0.28603	-0.845238	-0.176139	340329600	U712_07935
Insertions/deletions	0	0	0	1	0.882938	-0.285015	0.990777	50722200	U712_07940
Insertions/deletions	0	0	0	0	0.681493	-0.658526	2.4657	141531300	U712_07945
Insertions/deletions	0	0	0	1	0.849334	-0.826138	2.40551	31905900	U712_07950
Insertions/deletions	0	0	0	0	0.595449	-0.960555	-0.0531822	158711400	U712_07955
Insertions/deletions	0	0	0	1	0.976843	-0.806132	-0.784744	131714100	U712_07960
Insertions/deletions	0	0	0	0	0.107511	-0.845603	0.332549	244611900	U712_07965
Insertions/deletions	0	0	0	0	0.401303	-0.858697	0.870538	441774000	U712_07970
Insertions/deletions	0	0	0	0	1.10868	-0.750473	1.26908	121896900	U712_07975
Insertions/deletions	0	0	0	0	0.615024	-1.00476	1.2491	255247200	U712_07980
Insertions/deletions	0	0	0	0	0.694528	-0.870885	1.23597	96535800	U712_07985
Insertions/deletions	0	0	0	0	0.429664	-0.815226	0.933386	584123400	U712_07990
Insertions/deletions	0	0	0	0	0.301094	-0.907626	-0.838666	529310700	U712_07995
Insertions/deletions	0	0	0	0	0.309863	-0.903261	1.05404	404959500	U712_08000
Insertions/deletions	0	0	0	0	0.477554	-0.835779	1.01852	265882500	U712_08005
Insertions/deletions	0	0	0	0	0.413948	-0.981473	1.09055	369781200	U712_08010
Insertions/deletions	0	0	0	0	0.359733	-0.972379	0.987524	300242700	U712_08015
Insertions/deletions	0	0	0	0	0.633844	-0.902897	0.867894	297788400	U712_08020
Insertions/deletions	0	0	0	0	0.153486	-1.02058	0.988927	248702400	U712_08025
Insertions/deletions	0	0	0	0	0.785183	-0.713003	0.672477	215978400	U712_08030
Insertions/deletions	0	0	0	0	0.611683	-0.851967	0.675328	189799200	U712_08035
Insertions/deletions	0	0	0	0	0.334431	-0.768844	0.78887	182436300	U712_08040
Insertions/deletions	0	0	0	0	0.87941	-0.604779	0.669493	99808200	U712_08045
Insertions/deletions	0	0	0	0	0.669482	-0.826685	1.26353	360782100	U712_08050
Insertions/deletions	0	0	0	0	0.293641	-0.886708	1.34245	313332300	U712_08055
Insertions/deletions	0	0	0	0	0.489962	-0.831414	-1.22533	1173155400	U712_08060
Insertions/deletions	0	0	0	0	0.512975	-0.792309	-1.38032	253611000	U712_08065
Insertions/deletions	0	0	0	0	0.107402	-0.715732	-1.42856	196344000	U712_08070
Insertions/deletions	0	0	0	0	0.469278	-0.884344	-0.48289	213524100	U712_08075
Insertions/deletions	0	0	0	0	0.576982	-0.914355	-0.924839	216796500	U712_08080
Insertions/deletions	0	0	0	0	0.426353	-0.926179	-1.14649	368963100	U712_08085
Insertions/deletions	0	0	0	0	1.06586	-0.777391	-0.679438	67084200	U712_08090
Insertions/deletions	0	0	0	0	0.563645	-1.02531	1.04401	215978400	U712_08095
Insertions/deletions	0	0	0	0	0.767458	-1.01821	1.1342	188981100	U712_08100
Insertions/deletions	0	0	0	0	0.704848	-0.896532	1.25751	124351200	U712_08105
Insertions/deletions	0	0	0	0	0.612524	-0.842873	1.21656	74447100	U712_08110
Insertions/deletions	0	0	0	0	0.57365	-0.940367	0.91664	211069800	U712_08115
Insertions/deletions	0	0	0	0	0.328562	-0.770661	1.36595	134986500	U712_08120
Insertions/deletions	0	0	0	0	0.354706	-0.705909	1.51282	31087800	U712_08125
Insertions/deletions	0	0	0	0	0.309087	-0.898532	1.33518	754288200	U712_08130
Insertions/deletions	0	0	0	0	0.467083	-0.771844	-0.806262	102262500	U712_08135
Insertions/deletions	0	0	0	0	0.774031	-0.82432	0.952054	126805500	U712_08140
Insertions/deletions	0	0	0	0	0.206778	-1.01858	1.13163	248702400	U712_08145
Insertions/deletions	0	0	0	0	0.481592	-0.876885	1.32093	148894200	U712_08150
Insertions/deletions	0	0	0	0	0.489937	-1.11371	0.654176	356691600	U712_08155
Insertions/deletions	0	0	0	0	0.286801	-0.953826	0.00582813	249520500	U712_08160
Insertions/deletions	0	0	0	0	0.423308	-0.972744	0.0398277	350964900	U712_08165
Insertions/deletions	0	0	0	0	0.231497	-0.932543	0.188254	298606500	U712_08170
Insertions/deletions	0	0	0	0	0.0943255	-0.947097	0.221079	877003200	U712_08175
Insertions/deletions	0	0	0	0	0.259393	-0.992932	0.124654	210251700	U712_08180
Insertions/deletions	0	0	0	0	0.448337	-1.06751	0.141168	255247200	U712_08185
Insertions/deletions	0	0	0	0	0.615075	-1.0837	0.238989	196344000	U712_08190
Insertions/deletions	0	0	0	0	0.336938	-0.944002	0.350092	172619100	U712_08195
Insertions/deletions	0	0	0	0	0.381041	-0.856332	-0.372684	191435400	U712_08200
Insertions/deletions	0	0	0	0	0.343257	-1.02531	-0.61719	290425500	U712_08205
Insertions/deletions	0	0	0	0	0.159578	-0.746109	-0.509126	313332300	U712_08210
Insertions/deletions	0	0	0	0	0.260803	-0.917085	-0.591712	161983800	U712_08215
Insertions/deletions	0	0	0	0	0.672125	-0.932908	-0.478891	211069800	U712_08220
Insertions/deletions	0	0	0	0	0.237689	-0.939638	0.220323	214342200	U712_08225
Insertions/deletions	0	0	1	0	0.593566	-1.06914	0.189999	133350300	U712_08230
Insertions/deletions	0	0	0	1	0.273896	-0.917085	0.477234	467135100	U712_08235
Insertions/deletions	0	0	0	0	0.304194	-0.96565	-1.08912	728927100	U712_08240
Insertions/deletions	0	0	0	0	0.35729	-0.988567	1.15534	235612800	U712_08245
Insertions/deletions	0	0	0	0	0.667465	-1.02604	1.44337	73629000	U712_08250
Insertions/deletions	0	0	0	0	0.265731	-0.863791	1.4246	167710500	U712_08255
Insertions/deletions	0	0	0	0	0.464189	-0.525838	1.35653	55630800	U712_08260
Insertions/deletions	0	0	0	0	0.207162	-0.970379	0.420389	332966700	U712_08265
Insertions/deletions	0	0	0	0	0.224255	-0.956191	0.400188	659388600	U712_08270
Insertions/deletions	0	0	0	0	0.242582	-1.01585	0.602777	131714100	U712_08275
Insertions/deletions	0	0	0	0	0.235054	-0.981838	0.762508	260155800	U712_08280
Insertions/deletions	0	0	0	0	0.416594	-0.972379	0.799609	366508800	U712_08285
Insertions/deletions	0	0	0	0	0.228235	-0.872885	0.897537	297788400	U712_08290
Insertions/deletions	0	0	0	0	0.456543	-1.04623	0.838116	208615500	U712_08295
Insertions/deletions	0	0	0	0	0.502602	-0.930908	0.895744	530946900	U712_08300
Insertions/deletions	0	0	0	0	0.674979	-0.884344	0.889137	244611900	U712_08305
Insertions/deletions	0	0	0	0	0.033495	-0.948732	0.753059	178345800	U712_08310
Insertions/deletions	0	0	0	0	0.795478	-0.866608	0.426572	175891500	U712_08315
Insertions/deletions	0	0	0	1	1.05204	-0.89462	2.59018	51540300	U712_08320
Insertions/deletions	0	0	0	0	0.625131	-0.76175	1.0937	98990100	U712_08325
Insertions/deletions	0	0	0	0	0.587746	-0.967649	1.07222	453227400	U712_08330
Insertions/deletions	0	0	0	0	0.13689	-0.96292	0.640244	180800100	U712_08335
Insertions/deletions	0	0	0	0	0.665323	-1.05368	0.581305	246248100	U712_08340
Insertions/deletions	0	0	0	0	0.400383	-0.958555	0.369974	558762300	U712_08345
Insertions/deletions	0	0	0	0	0.712781	-0.859426	1.33709	154620900	U712_08350
Insertions/deletions	0	0	0	0	0.509653	-0.836144	1.29322	273245400	U712_08355
Insertions/deletions	0	0	0	0	0.72592	-0.990932	1.44094	260155800	U712_08360
Insertions/deletions	0	0	0	0	1.15769	-0.875614	1.60774	202070700	U712_08365
Insertions/deletions	0	0	0	0	1.54689	-0.82832	2.38854	63811800	U712_08370
Insertions/deletions	0	0	0	0	0.256424	-1.01185	1.1788	204525000	U712_08375
Insertions/deletions	0	0	0	0	0.33911	-0.937638	0.867919	971084700	U712_08380
Insertions/deletions	0	0	0	0	0.403743	-0.928544	0.977707	269973000	U712_08385
Insertions/deletions	0	0	0	1	0.429592	-0.904897	-0.583531	132532200	U712_08390
Insertions/deletions	0	0	0	0	0.557178	-0.613509	1.77237	90809100	U712_08395
Insertions/deletions	0	0	0	0	0.604201	-1.09279	1.67535	365690700	U712_08400
Insertions/deletions	0	0	0	0	0.63024	-0.838144	2.2129	74447100	U712_08405
Insertions/deletions	0	0	0	0	0.75331	-1.09206	2.08718	67084200	U712_08410
Insertions/deletions	0	0	0	0	0.34343	-0.881979	1.08901	105534900	U712_08415
Insertions/deletions	0	0	0	0	0.499646	-0.849603	1.06113	143167500	U712_08420
Insertions/deletions	0	0	0	0	0.584248	-0.988567	0.989579	199616400	U712_08425
Insertions/deletions	0	0	0	0	0.926322	-1.03004	2.92888	94899600	U712_08430
Insertions/deletions	0	0	0	0	0.263141	-0.907261	0.957397	231522300	U712_08435
Insertions/deletions	0	0	0	0	0.32582	-1.02886	0.296521	472043700	U712_08445
Insertions/deletions	0	0	0	0	0.772323	-0.879979	0.104247	76901400	U712_08450
Insertions/deletions	0	0	0	0	1.31002	-0.859426	0.975395	315786600	U712_08455
Insertions/deletions	0	0	0	0	1.25619	-0.970014	0.905261	246248100	U712_08460
Insertions/deletions	0	0	0	0	0.579817	-0.836144	-0.419738	243793800	U712_08465
Insertions/deletions	0	0	0	0	0.397684	-0.932908	1.15118	566125200	U712_08470
Insertions/deletions	0	0	0	0	0.533191	-0.847603	0.924536	356691600	U712_08475
Insertions/deletions	0	0	0	0	0.330263	-0.743014	1.35818	249520500	U712_08480
Insertions/deletions	0	0	0	0	0.104733	-1.01894	1.42133	148894200	U712_08485
Insertions/deletions	0	0	0	0	0.516606	-0.96292	1.44605	382870800	U712_08490
Insertions/deletions	0	0	0	0	0.91543	-0.828685	1.48261	212706000	U712_08495
Insertions/deletions	0	0	0	0	0.332318	-0.590226	0.469591	106353000	U712_08500
Insertions/deletions	0	0	0	0	0.553545	-0.754838	0.362436	123533100	U712_08505
Insertions/deletions	0	0	0	0	1.02533	-0.653344	0.463305	87536700	U712_08510
Insertions/deletions	0	0	0	0	0.56709	-0.78485	0.362608	435229200	U712_08515
Insertions/deletions	0	0	0	0	0.749611	-0.916355	0.443654	277335900	U712_08520
Insertions/deletions	0	0	0	0	0.342118	-0.749744	0.425423	205343100	U712_08525
Insertions/deletions	0	0	0	0	0.528149	-1.04186	0.446857	359145900	U712_08530
Insertions/deletions	0	0	0	0	1.70178	-0.562579	0.477988	121078800	U712_08535
Insertions/deletions	0	0	0	0	0.640417	-0.863791	0.467324	167710500	U712_08540
Insertions/deletions	0	0	0	0	0.322597	-0.962555	0.532767	399232800	U712_08545
Insertions/deletions	0	0	0	0	0.288888	-0.713367	0.441248	115352100	U712_08550
Insertions/deletions	0	0	0	0	0.674581	-0.882344	0.51777	216796500	U712_08555
Insertions/deletions	0	0	0	0	1.01537	-0.619873	0.32187	58903200	U712_08560
Insertions/deletions	0	0	0	0	1.43104	-0.712638	0.421091	115352100	U712_08565
Insertions/deletions	0	0	0	0	0.786164	-0.874885	0.494689	272427300	U712_08570
Insertions/deletions	0	0	0	0	0.650964	-1.03022	0.512748	310059900	U712_08575
Insertions/deletions	0	0	0	0	0.83045	-0.581044	0.504692	98990100	U712_08580
Insertions/deletions	0	0	0	0	0.430879	-0.907261	0.419102	179982000	U712_08585
Insertions/deletions	0	0	0	0	0.677748	-0.759567	0.386562	181618200	U712_08590
Insertions/deletions	0	0	0	0	0.633274	-0.853062	0.372435	67084200	U712_08595
Insertions/deletions	0	0	0	0	0.529605	-0.900897	0.302688	212706000	U712_08600
Insertions/deletions	0	0	0	0	0.453035	-0.895802	0.328997	295334100	U712_08605
Insertions/deletions	0	0	0	0	0.515166	-0.928544	0.358574	554671800	U712_08610
Insertions/deletions	0	0	0	0	0.490229	-0.794673	0.298303	300242700	U712_08615
Insertions/deletions	0	0	0	0	0.43556	-0.92145	0.233258	242975700	U712_08620
Insertions/deletions	0	0	0	0	0.306561	-0.898167	0.237539	292879800	U712_08625
Insertions/deletions	0	0	0	0	0.454413	-0.900532	0.377496	550581300	U712_08630
Insertions/deletions	0	0	0	0	0.421624	-0.841691	0.295242	128441700	U712_08635
Insertions/deletions	0	0	0	0	0.42534	-0.940367	0.318141	171801000	U712_08640
Insertions/deletions	0	0	0	0	0.202353	-1.07624	0.317468	136622700	U712_08645
Insertions/deletions	0	0	0	0	0.467552	-0.859426	0.48659	208615500	U712_08650
Insertions/deletions	0	0	0	0	0.807251	-0.789214	0.612469	137440800	U712_08655
Insertions/deletions	0	0	0	0	0.815678	-0.801038	2.45192	202070700	U712_08660
Insertions/deletions	0	0	0	0	0.7387	-0.854697	2.24627	240521400	U712_08665
Insertions/deletions	0	0	0	0	0.372812	-0.884344	1.6302	197162100	U712_08670
Insertions/deletions	0	0	0	0	0.439007	-0.727556	1.58988	152166600	U712_08675
Insertions/deletions	0	0	0	0	0.16165	-0.863791	1.16466	213524100	U712_08680
Insertions/deletions	0	0	0	0	0.451076	-0.883526	1.06136	218432700	U712_08685
Insertions/deletions	0	0	0	0	0.250787	-0.895802	1.19012	314150400	U712_08690
Insertions/deletions	0	0	0	0	0.277073	-0.947097	1.33274	344420100	U712_08695
Insertions/deletions	0	0	0	0	0.249243	-0.949097	1.38627	462226500	U712_08700
Insertions/deletions	0	0	0	0	0.430503	-0.935273	0.821634	1176427800	U712_08705
Insertions/deletions	0	0	0	0	0.392054	-0.874885	1.67258	128441700	U712_08710
Insertions/deletions	0	0	0	0	0.265315	-0.917085	1.60779	304333200	U712_08715
Insertions/deletions	0	0	0	0	0.923703	-0.848332	1.73763	61357500	U712_08720
Insertions/deletions	0	0	0	0	0.706024	-0.996026	1.58734	62993700	U712_08725
Insertions/deletions	0	0	0	0	0.46035	-0.879979	1.67311	586577700	U712_08730
Insertions/deletions	0	0	0	0	0.511287	-1.14299	1.64336	76083300	U712_08735
Insertions/deletions	0	0	0	0	0.0268815	-0.893803	1.54892	94899600	U712_08740
Insertions/deletions	0	0	0	0	0.348088	-0.902897	0.760516	253611000	U712_08745
Insertions/deletions	0	0	0	0	0.218593	-0.847603	1.01187	259337700	U712_08750
Insertions/deletions	0	0	0	0	0.466778	-0.967649	1.79925	577578600	U712_08755
Insertions/deletions	0	0	2	0	0.510078	-0.799038	0.920128	261792000	U712_08760
Insertions/deletions	0	0	0	0	0.331282	-0.877614	0.84512	335421000	U712_08765
Insertions/deletions	0	0	0	0	0.277948	-0.876885	-0.458464	70356600	U712_08770
Insertions/deletions	0	0	0	0	0.898782	-0.896708	-1.53864	32724000	U712_08775
Insertions/deletions	0	0	0	0	0.505865	-0.942732	-1.1575	243793800	U712_08780
Insertions/deletions	0	0	0	0	0.218287	-0.961285	-1.02388	164438100	U712_08785
Insertions/deletions	0	0	0	0	0.461701	-0.958555	1.20605	283880700	U712_08790
Insertions/deletions	0	0	0	0	0.333538	-0.991661	0.970724	331330500	U712_08795
Insertions/deletions	0	0	0	0	0.491602	-0.907991	1.21287	238067100	U712_08800
Insertions/deletions	0	0	0	0	0.624502	-0.926179	1.28228	454863600	U712_08805
Insertions/deletions	0	0	0	0	0.563009	-0.963285	-0.592499	201252600	U712_08810
Insertions/deletions	0	0	0	0	0.403523	-0.92145	-0.687483	58085100	U712_08815
Insertions/deletions	0	0	0	0	0.39518	-1.02331	0.4532	644662800	U712_08820
Insertions/deletions	0	0	0	0	0.526017	-0.953461	0.775907	197980200	U712_08825
Insertions/deletions	0	0	0	0	0.93278	-0.634791	-0.676256	37632600	U712_08830
Insertions/deletions	0	0	0	0	0.579016	-0.854332	-0.28232	335421000	U712_08835
Insertions/deletions	0	0	0	0	0.376673	-0.803767	0.68114	349328700	U712_08840
Insertions/deletions	0	0	0	0	0.525236	-0.898897	0.739837	350964900	U712_08845
Insertions/deletions	0	0	0	0	0.219133	-1.12753	-0.569816	208615500	U712_08850
Insertions/deletions	0	0	0	0	0.443889	-1.13353	-0.310053	70356600	U712_08855
Insertions/deletions	0	0	0	0	0.18403	-1.02331	0.693692	145621800	U712_08860
Insertions/deletions	0	0	0	0	0.624644	-0.932908	1.03895	249520500	U712_08865
Insertions/deletions	0	0	0	0	0.373138	-0.931638	0.767227	158711400	U712_08870
Insertions/deletions	0	0	0	0	0.392265	-1.00948	0.864681	341147700	U712_08875
Insertions/deletions	0	0	0	0	0.362332	-0.986567	1.28979	285516900	U712_08880
Insertions/deletions	0	0	0	0	0.443696	-0.881979	0.517398	320695200	U712_08885
Insertions/deletions	0	0	0	0	0.392504	-0.972379	1.85638	426230100	U712_08890
Insertions/deletions	0	0	0	0	0.380773	-0.926544	0.646864	216796500	U712_08895
Insertions/deletions	0	0	0	0	1.02973	-1.18001	0.669057	71174700	U712_08900
Insertions/deletions	0	0	0	0	0.589901	-0.951461	-0.570378	284698800	U712_08905
Insertions/deletions	0	0	0	0	0.46908	-1.00003	-0.812373	321513300	U712_08910
Insertions/deletions	0	0	0	0	0.277741	-0.831779	0.945839	417231000	U712_08915
Insertions/deletions	0	0	0	0	0.194682	-0.838509	0.933136	117806400	U712_08920
Insertions/deletions	0	0	0	0	0.595919	-0.83105	-0.914	148894200	U712_08925
Insertions/deletions	0	0	0	0	0.280753	-0.990932	0.502973	702747900	U712_08930
Insertions/deletions	0	0	0	0	0.41457	-1.06714	0.544645	513766800	U712_08935
Insertions/deletions	0	0	0	1	0.756924	-0.883614	-0.158132	124351200	U712_08940
Insertions/deletions	0	0	0	1	0.601941	-0.993297	-0.341406	152166600	U712_08945
Insertions/deletions	0	0	0	0	0.14363	-0.833779	0.0673616	168528600	U712_08950
Insertions/deletions	0	0	0	0	0.628392	-0.837779	-0.631179	184890600	U712_08955
Insertions/deletions	0	0	0	0	0.571499	-0.734285	-0.425941	236430900	U712_08960
Insertions/deletions	0	0	0	1	1.64353	-0.480003	-0.853797	34360200	U712_08965
Insertions/deletions	0	0	0	0	0.57811	-0.847603	-1.05608	265882500	U712_08970
Insertions/deletions	0	0	0	0	0.378704	-0.861426	-1.68646	628300800	U712_08975
Insertions/deletions	0	0	0	0	0.610923	-0.962555	-3.86618	67902300	U712_08980
Insertions/deletions	0	0	0	0	0.169037	-1.01621	-2.17707	332148600	U712_08985
Insertions/deletions	0	0	0	0	0.314111	-1.09516	-2.12419	344420100	U712_08990
Insertions/deletions	0	0	0	0	0.314727	-0.95892	-1.88694	210251700	U712_08995
Insertions/deletions	0	0	0	0	0.477212	-0.942367	-1.97872	204525000	U712_09000
Insertions/deletions	0	0	0	0	0.326308	-1.0395	-1.53765	4126496400	U712_09005
Insertions/deletions	0	0	0	0	0.348683	-1.01658	-1.22724	3708447300	U712_09010
Insertions/deletions	0	0	0	0	0.451226	-1.00712	-1.02133	3487560300	U712_09015
Insertions/deletions	0	0	0	0	0.328124	-1.01185	-1.31047	4512094200	U712_09020
Insertions/deletions	0	0	0	0	0.37514	-0.947097	-0.835027	2081246400	U712_09030
Insertions/deletions	0	0	0	1	0.433845	-0.935273	0.107365	332148600	U712_09035
Insertions/deletions	0	0	0	1	0.648775	-0.899437	-0.58428	97353900	U712_09040
Insertions/deletions	0	0	0	1	0.352595	-0.917085	-1.06727	188163000	U712_09045
Insertions/deletions	0	0	0	0	0.265461	-0.82632	-1.66308	53994600	U712_09050
Insertions/deletions	0	0	0	1	0.331796	-1.04659	-1.31367	331330500	U712_09055
Insertions/deletions	0	0	0	0	0.418749	-0.763567	-0.714068	48267900	U712_09060
Insertions/deletions	0	0	0	0	0.613668	-0.575497	-0.466743	193071600	U712_09065
Insertions/deletions	0	0	0	0	0.573637	-1.08806	0.119056	123533100	U712_09070
Insertions/deletions	0	0	0	1	0.0864865	-0.993297	-0.0942936	96535800	U712_09075
Insertions/deletions	0	0	0	1	0.406734	-0.983838	0.00849666	70356600	U712_09080
Insertions/deletions	0	0	0	1	0.278589	-1.21047	-1.24183	75265200	U712_09085
Insertions/deletions	0	0	0	0	0.473567	-1.11571	-1.32731	110443500	U712_09090
Insertions/deletions	0	0	0	0	0.148128	-0.930908	0.428733	257701500	U712_09095
Insertions/deletions	0	0	0	0	0.784814	-1.01821	0.397405	60539400	U712_09100
Insertions/deletions	0	0	0	0	0.582671	-0.966379	-0.622911	74447100	U712_09105
Insertions/deletions	0	0	0	0	0.0421735	-0.925449	0.523201	76901400	U712_09110
Insertions/deletions	0	0	0	0	0.625465	-0.937273	1.2171	107171100	U712_09115
Insertions/deletions	0	0	0	0	0.493083	-0.895985	1.29905	573488100	U712_09120
Insertions/deletions	0	0	0	0	0.439063	-0.916355	1.32594	269973000	U712_09125
Insertions/deletions	0	0	0	0	0.721139	-1.09243	0.812667	169346700	U712_09130
Insertions/deletions	0	0	0	1	0.34136	-1.1319	-0.434022	209433600	U712_09135
Insertions/deletions	0	0	0	1	1.15483	-0.631697	-0.434904	61357500	U712_09140
Insertions/deletions	0	0	0	0	0.32867	-1.02531	-0.689951	263428200	U712_09145
Insertions/deletions	0	0	0	0	0.482893	-0.993297	0.587993	320695200	U712_09150
Insertions/deletions	0	0	0	0	0.519579	-0.984202	0.592289	345238200	U712_09155
Insertions/deletions	0	0	0	0	0.735758	-0.863061	1.76243	111261600	U712_09160
Insertions/deletions	0	0	0	0	0.624564	-0.96092	2.10501	364054500	U712_09165
Insertions/deletions	0	0	0	0	1.10516	-0.607509	-0.322337	94081500	U712_09170
Insertions/deletions	0	0	0	0	1.71277	-0.313392	-1.03029	68720400	U712_09175
Insertions/deletions	0	0	0	0	1.51354	-0.598591	0.107398	118624500	U712_09180
Insertions/deletions	0	0	0	0	1.59261	-0.429074	-0.11296	215978400	U712_09185
Insertions/deletions	0	0	0	0	1.829	-0.325668	-1.19138	139895100	U712_09190
Insertions/deletions	0	0	0	1	0.809169	-0.612779	-1.08931	31905900	U712_09195
Insertions/deletions	0	0	0	0	1.3367	-0.347768	-0.31273	175073400	U712_09200
Insertions/deletions	0	0	0	0	2.59209	-0.229539	-0.389972	80991900	U712_09205
Insertions/deletions	0	0	0	0	1.35477	-0.442897	-0.376489	75265200	U712_09210
Insertions/deletions	0	0	0	0	2.37981	-0.545938	-0.47184	44995500	U712_09215
Insertions/deletions	0	0	0	0	2.35851	-0.0678388	-0.826523	128441700	U712_09220
Insertions/deletions	0	0	0	0	0.914504	-0.77812	-1.33127	379598400	U712_09225
Insertions/deletions	0	0	0	0	0.619369	-0.708638	-0.972075	436865400	U712_09230
Insertions/deletions	0	0	0	1	1.02453	-0.682991	-0.181098	314968500	U712_09235
Insertions/deletions	0	0	0	0	0.580831	-0.907626	-0.499867	364872600	U712_09240
Insertions/deletions	0	0	0	0	0.46014	-0.817591	-0.521559	409050000	U712_09245
Insertions/deletions	0	0	0	0	0.35847	-0.840873	-0.29366	31087800	U712_09250
Insertions/deletions	0	0	0	1	0.24239	-0.711003	-0.103814	173437200	U712_09255
Insertions/deletions	0	0	0	0	0.573265	-0.881979	-0.627704	374689800	U712_09260
Insertions/deletions	0	0	0	1	0.507634	-0.923814	-1.66072	323149500	U712_09265
Insertions/deletions	0	0	0	0	0.979361	-0.677897	-0.154138	125987400	U712_09270
Insertions/deletions	0	0	0	0	0.763864	-0.87725	0.189418	118624500	U712_09275
Insertions/deletions	0	0	0	1	3.00637	-0.176785	-0.402857	71174700	U712_09280
Insertions/deletions	0	0	0	0	2.05141	-0.683721	-0.00127356	31087800	U712_09285
Insertions/deletions	0	0	0	0	1.30967	-0.121498	0.106423	44995500	U712_09290
Insertions/deletions	0	0	0	0	0.780667	-0.64152	0.269743	229068000	U712_09295
Insertions/deletions	0	0	0	1	0.384172	-0.96092	-0.172642	197162100	U712_09300
Insertions/deletions	0	0	0	1	1.82031	-0.368503	-0.394781	97353900	U712_09305
Insertions/deletions	0	0	0	1	1.95403	-0.256821	-0.51458	54812700	U712_09310
Insertions/deletions	0	0	0	1	0.550605	-0.730738	0.259523	51540300	U712_09315
Insertions/deletions	0	0	0	0	0.396674	-0.853967	-0.907783	37632600	U712_09320
Insertions/deletions	0	0	0	0	0.744816	-0.837414	-0.882845	60539400	U712_09325
Insertions/deletions	0	0	0	1	0.908106	-0.946279	0.802984	118624500	U712_09330
Insertions/deletions	0	0	0	0	0.877121	-0.884344	-0.365258	51540300	U712_09335
Insertions/deletions	0	0	0	0	0.466636	-0.863426	-1.47936	426230100	U712_09340
Insertions/deletions	0	0	0	0	0.573627	-0.826685	-1.62461	297788400	U712_09345
Insertions/deletions	0	0	0	0	0.563358	-0.856697	-1.43207	331330500	U712_09350
Insertions/deletions	0	0	0	0	0.500089	-0.849967	-0.428136	220068900	U712_09355
Insertions/deletions	0	0	0	0	0.789045	-0.748109	-0.471321	179163900	U712_09360
Insertions/deletions	0	0	0	0	0.667607	-0.909626	-0.35006	447500700	U712_09365
Insertions/deletions	0	0	0	0	0.857414	-0.859791	-0.285787	85900500	U712_09370
Insertions/deletions	0	0	0	0	0.89203	-0.812497	-2.04251	206979300	U712_09375
Insertions/deletions	0	0	0	1	0.311984	-0.793944	-1.46123	122715000	U712_09380
Insertions/deletions	0	0	0	0	0.903837	-0.812497	-0.166849	118624500	U712_09385
Insertions/deletions	0	0	0	0	1.39333	-0.69145	-0.15225	40086900	U712_09390
Insertions/deletions	0	0	0	1	0.493551	-0.92072	0.974798	168528600	U712_09395
Insertions/deletions	0	0	0	0	0.496426	-0.775756	-0.131191	85082400	U712_09400
Insertions/deletions	0	0	0	0	0.671868	-0.917085	0.0144516	178345800	U712_09405
Insertions/deletions	0	0	0	0	0.706831	-0.848873	1.08249	63811800	U712_09410
Insertions/deletions	0	0	0	0	0.744219	-0.930908	1.50478	546490800	U712_09415
Insertions/deletions	0	0	0	0	0.610149	-0.715367	-0.549951	121896900	U712_09420
Insertions/deletions	0	0	0	0	1.71336	-0.904532	1.6524	59721300	U712_09425
Insertions/deletions	0	0	0	1	0.965263	-0.861426	0.0958479	52358400	U712_09430
Insertions/deletions	0	0	1	0	0.481345	-0.87525	-0.237717	193071600	U712_09435
Insertions/deletions	0	0	0	0	0.22555	-0.881161	0.198514	98990100	U712_09440
Insertions/deletions	0	0	0	0	1.34896	-0.909261	0.832163	131714100	U712_09445
Insertions/deletions	0	0	0	1	0.669442	-1.00239	0.30854	116988300	U712_09450
Insertions/deletions	0	0	0	1	0.802519	-0.708273	-0.836379	102262500	U712_09455
Insertions/deletions	0	0	0	1	0.759237	-0.89635	-0.749192	40086900	U712_09460
Insertions/deletions	0	0	0	1	1.02453	-0.94055	-1.0356	40086900	U712_09465
Insertions/deletions	0	0	0	0	0.791114	-0.942732	0.281531	744471000	U712_09470
Insertions/deletions	0	0	0	0	0.825644	-0.935273	-0.344155	139895100	U712_09475
Insertions/deletions	0	0	0	0	0.595822	-0.733191	-2.10545	44177400	U712_09480
Insertions/deletions	0	0	0	0	0.287318	-0.763932	-1.78234	40086900	U712_09485
Insertions/deletions	0	0	0	0	0.40101	-0.685356	-1.63248	68720400	U712_09490
Insertions/deletions	0	0	0	0	0.719889	-0.907261	0.201547	113715900	U712_09495
Insertions/deletions	0	0	0	0	1.25059	-1.12717	0.298773	81810000	U712_09500
Insertions/deletions	0	0	0	1	1.58828	-1.02767	0.927352	78537600	U712_09505
Insertions/deletions	0	0	0	1	1.20239	-0.787579	0.758262	158711400	U712_09510
Insertions/deletions	0	0	0	0	0.390415	-1.08497	0.625145	111261600	U712_09515
Insertions/deletions	0	0	0	1	0.352803	-0.690085	0.369464	34360200	U712_09520
Insertions/deletions	0	0	0	0	0.598209	-1.06241	0.722325	536673600	U712_09525
Insertions/deletions	0	0	0	0	0.410369	-0.990567	0.861769	660206700	U712_09530
Insertions/deletions	0	0	0	1	0.986143	-0.967649	0.662665	137440800	U712_09535
Insertions/deletions	0	0	0	0	2.76129	-0.264827	-3.86618	31087800	U712_09540
Insertions/deletions	0	0	0	0	0.446062	-0.838509	1.45415	381234600	U712_09545
Insertions/deletions	0	0	0	0	0.576902	-0.875979	-0.878264	409050000	U712_09550
Insertions/deletions	0	0	0	0	0.929681	-0.810132	-1.98114	71992800	U712_09555
Insertions/deletions	0	0	0	1	0.634171	-0.91472	-0.716232	346056300	U712_09560
Insertions/deletions	0	0	0	1	0.427485	-0.928909	-1.25978	368963100	U712_09565
Insertions/deletions	0	0	0	0	0.558891	-1.03477	-1.64971	121896900	U712_09570
Insertions/deletions	0	0	0	0	0.527683	-1.01858	-0.511783	243793800	U712_09575
Insertions/deletions	0	0	0	0	0.251428	-0.958191	0.0981628	162801900	U712_09580
Insertions/deletions	0	0	0	1	0.278367	-1.04859	-0.862834	327240000	U712_09585
Insertions/deletions	0	0	0	1	0.285434	-1.06514	-1.32575	417231000	U712_09590
Insertions/deletions	0	0	0	1	0.588663	-1.08806	-2.64743	213524100	U712_09595
Insertions/deletions	0	0	0	1	0.450985	-1.00948	-2.41185	245430000	U712_09600
Insertions/deletions	0	0	0	1	0.29953	-1.13826	-2.36351	60539400	U712_09605
Insertions/deletions	0	0	0	1	0.208583	-1.05568	-2.16154	364054500	U712_09610
Insertions/deletions	0	0	0	1	0.371291	-1.00039	-2.08173	449955000	U712_09615
Insertions/deletions	0	0	0	1	0.363292	-1.05096	-2.33157	311696100	U712_09620
Insertions/deletions	0	0	0	1	0.517753	-0.921814	-1.62384	83446200	U712_09625
Insertions/deletions	0	0	0	1	0.552712	-1.00948	-1.40752	418049100	U712_09630
Insertions/deletions	0	0	0	1	0.738726	-1.09716	-1.5981	107171100	U712_09635
Insertions/deletions	0	0	0	1	0.399426	-0.956556	-0.991363	1041441300	U712_09640
Insertions/deletions	0	0	1	1	0.413511	-1.06041	-0.986701	2105789400	U712_09645
Insertions/deletions	0	0	0	1	0.418442	-1.00239	-1.2281	2095154100	U712_09650
Insertions/deletions	0	0	0	1	0.535677	-0.981838	-1.49805	2095972200	U712_09655
Insertions/deletions	0	0	0	1	0.692689	-1.00239	-1.00706	402505200	U712_09660
Insertions/deletions	0	0	0	1	0.586472	-0.903261	-1.06745	266700600	U712_09665
Insertions/deletions	0	0	0	1	0.465272	-0.928544	-0.460671	379598400	U712_09670
Insertions/deletions	0	0	0	0	1.22398	-0.807767	1.23436	148894200	U712_09675
Insertions/deletions	0	0	0	1	0.856574	-0.815226	-0.0548403	148894200	U712_09680
Insertions/deletions	0	0	0	1	0.555801	-0.763932	-0.0102611	62993700	U712_09685
Insertions/deletions	0	0	0	0	0.421866	-1.00712	-1.38924	481042800	U712_09690
Insertions/deletions	0	0	0	1	0.432331	-0.951461	-0.247356	233976600	U712_09695
Insertions/deletions	0	0	0	0	0.398288	-0.956191	-0.845262	269973000	U712_09700
Insertions/deletions	0	0	0	1	0.279214	-1.08297	0.547666	404141400	U712_09705
Insertions/deletions	0	0	0	1	0.427047	-0.970379	0.493433	1244330100	U712_09710
Insertions/deletions	0	0	0	0	0.539146	-0.981473	0.40027	246248100	U712_09715
Insertions/deletions	0	0	0	1	0.380095	-1.05805	-0.17305	304333200	U712_09720
Insertions/deletions	0	0	0	1	0.378053	-0.926179	-0.138086	222523200	U712_09725
Insertions/deletions	0	0	0	1	-0.393072	-0.627332	-1.21982	34360200	U712_09730
Insertions/deletions	0	0	0	0	0.873313	-0.812497	-0.31253	101444400	U712_09735
Insertions/deletions	0	0	0	0	0.580268	-1.10188	1.19694	195525900	U712_09740
Insertions/deletions	0	0	0	1	1.09506	-0.861426	-0.0853342	83446200	U712_09745
Insertions/deletions	0	0	0	1	0.587024	-1.00948	-0.708841	210251700	U712_09750
Insertions/deletions	0	0	0	1	0.566801	-1.10425	-0.588351	145621800	U712_09755
Insertions/deletions	0	0	0	0	0.405407	-1.00276	-1.33217	339511500	U712_09760
Insertions/deletions	0	0	0	0	0.534175	-1.01458	-1.73822	399232800	U712_09765
Insertions/deletions	0	0	0	0	0.55076	-0.988567	-1.61461	282244500	U712_09770
Insertions/deletions	0	0	0	1	0.303961	-1.06278	-0.511543	557126100	U712_09775
Insertions/deletions	0	0	0	1	0.67258	-0.798308	0.521155	80173800	U712_09780
Insertions/deletions	0	0	0	0	0.853232	-0.78285	0.131854	110443500	U712_09785
Insertions/deletions	0	0	0	1	0.806838	-0.881614	-0.76031	33542100	U712_09790
Insertions/deletions	0	0	0	1	0.674027	-0.78012	-0.792301	80173800	U712_09795
Insertions/deletions	0	0	0	0	0.643949	-0.847238	-0.530037	459772200	U712_09800
Insertions/deletions	0	0	0	1	0.732074	-0.784485	-0.96093	395960400	U712_09805
Insertions/deletions	0	0	0	0	0.686158	-1.12717	0.0391858	190617300	U712_09810
Insertions/deletions	0	0	0	0	0.63168	-0.879979	-0.0408412	184890600	U712_09815
Insertions/deletions	0	0	0	1	0.648237	-0.889438	-0.0883309	283062600	U712_09820
Insertions/deletions	0	0	0	1	0.629992	-0.944367	-0.567617	186526800	U712_09825
Insertions/deletions	0	0	0	0	1.27513	-0.699544	-0.401838	83446200	U712_09830
Insertions/deletions	0	0	0	0	0.473934	-1.06005	-1.70339	321513300	U712_09835
Insertions/deletions	0	0	0	0	1.17525	-0.833962	-1.41546	133350300	U712_09840
Insertions/deletions	0	0	0	0	0.643931	-0.82432	-1.66484	206161200	U712_09845
Insertions/deletions	0	0	0	1	1.10333	-0.796308	-1.11962	96535800	U712_09850
Insertions/deletions	0	0	0	0	1.00304	-0.798673	-1.17939	135804600	U712_09855
Insertions/deletions	0	0	0	0	0.441393	-0.972379	-1.12111	248702400	U712_09860
Insertions/deletions	0	0	0	1	1.47954	-0.748109	-0.462106	131714100	U712_09865
Insertions/deletions	0	0	0	1	0.701637	-0.891438	-0.242106	69538500	U712_09870
Insertions/deletions	0	0	0	1	0.107115	-0.904079	-0.263534	216796500	U712_09875
Insertions/deletions	0	0	0	0	0.40541	-1.00912	-0.798057	238067100	U712_09880
Insertions/deletions	0	0	0	1	0.799033	-0.949097	-1.02123	239703300	U712_09885
Insertions/deletions	0	0	0	0	0.644995	-0.833414	-0.910146	117806400	U712_09890
Insertions/deletions	0	0	0	0	1.05149	-0.757203	-0.652888	172619100	U712_09895
Insertions/deletions	0	0	0	1	0.416018	-1.02058	0.562892	251156700	U712_09900
Insertions/deletions	0	0	0	0	0.967759	-0.566491	-0.882173	98990100	U712_09905
Insertions/deletions	0	0	0	0	0.488592	-1.04168	-0.446185	709292700	U712_09910
Insertions/deletions	0	0	0	0	0.836085	-0.925814	0.464354	175073400	U712_09915
Insertions/deletions	0	0	0	0	1.95164	-0.768661	0.606219	65448000	U712_09920
Insertions/deletions	0	0	0	1	0.663138	-0.733373	-0.21902	79355700	U712_09925
Insertions/deletions	0	0	0	0	1.4825	-0.564491	-0.100051	126805500	U712_09930
Insertions/deletions	0	0	0	1	0.989716	-0.722462	0.0760727	99808200	U712_09935
Insertions/deletions	0	0	0	1	0.56373	-0.91672	0.386684	179982000	U712_09940
Insertions/deletions	0	0	0	0	1.23103	-0.660073	0.183394	250338600	U712_09945
Insertions/deletions	0	0	0	0	0.225882	-1.00566	-0.949373	47449800	U712_09950
Insertions/deletions	0	0	0	0	2.11932	-0.751379	-1.33013	124351200	U712_09955
Insertions/deletions	0	0	0	1	1.71151	-0.841779	-1.50441	38450700	U712_09960
Insertions/deletions	0	0	0	1	0.753997	-0.88052	-2.52896	37632600	U712_09965
Insertions/deletions	0	0	0	1	1.80416	-0.391603	-0.908531	304333200	U712_09970
Insertions/deletions	0	0	0	0	0.425308	-0.863791	-1.74654	178345800	U712_09975
Insertions/deletions	0	0	0	0	0.778629	-0.627697	-3.86618	53994600	U712_09980
Insertions/deletions	0	0	0	0	1.13952	-0.430709	-1.89295	80173800	U712_09985
Insertions/deletions	0	0	0	1	1.64238	-0.645885	-1.65821	91627200	U712_09990
Insertions/deletions	0	0	0	0	2.20725	-0.368321	0.0887413	983356200	U712_09995
Insertions/deletions	0	0	0	0	2.59947	-0.0843918	0.378708	229886100	U712_10000
Insertions/deletions	0	0	0	0	1.19693	-0.872338	-0.0901954	125169300	U712_10005
Insertions/deletions	0	0	0	0	0.942077	-0.752838	-0.399712	491678100	U712_10010
Insertions/deletions	0	0	0	0	1.12218	-0.673532	-0.499724	207797400	U712_10015
Insertions/deletions	0	0	0	1	0.314511	-0.942002	-1.3327	365690700	U712_10020
Insertions/deletions	0	0	0	1	0.669658	-0.930908	-1.49378	683931600	U712_10025
Insertions/deletions	0	0	0	0	0.453777	-1.34907	-0.272375	90809100	U712_10030
Insertions/deletions	0	0	0	0	0.37123	-1.0766	-0.389359	196344000	U712_10035
Insertions/deletions	0	0	0	0	0.302963	-1.00076	-0.387675	202888800	U712_10040
Insertions/deletions	0	0	0	0	0.474251	-1.06078	-0.399621	157075200	U712_10045
Insertions/deletions	0	0	0	0	0.478552	-1.04859	-0.417842	191435400	U712_10050
Insertions/deletions	0	0	0	0	0.538249	-1.16864	-1.27158	131714100	U712_10055
[truncated: 35,243 more rows]

## Sheet: Param estimates column key
This spreadsheet contains a description of the meaning of each column in sheet "Param estimates"
Column	Description
Variant type	The type of genetic variant data (transition vs. transversion vs. insertion/deletion) to which the model was fit
Variable	This column indicates to which varible this association with natural-log-transformed mutation rate belongs
Median Estimate	Median draw from the posterior distribution of estimates for this variable's association with this variant type's natural-log-transformed mutation rate
Lower 90% HDI	The lower limit for the 90% highest density interval for the draws from the posterior distribution of estimages for this variable's associtaion with this variant type's natural-log-transformed mutation rate
Upper 90% HDI	The upper limit for the 90% highest density interval for the draws from the posterior distribution of estimages for this variable's associtaion with this variant type's natural-log-transformed mutation rate
Evidence ratio negative	The evidence ratio in support of the hypothesis that this variable's association with this variant type's natural-log-transformed mutation rate is less than zero
Evidence ratio positive	The evidence ratio in support of the hypothesis that this variable's association with this variant type's natural-log-transformed mutation rate is greater than zero
Evidence ratio zero	The evidence ratio in support of the hypothesis that this variable's association with this variant type's natural-log-transformed mutation rate is greater than zero

## Sheet: Param estimates
Variant type	Variable	Median Estimate	Lower 90% HDI	Upper 90% HDI	Evidence ratio negative	Evidence ratio positive	Evidence ratio zero
Transitions	Intercept	-22.4869	-22.6268	-22.354	NA	NA	NA
Transitions	rnhC/DNA abundance interaction	0.000967914	-0.0588516	0.0638012	0.774623	1.29095	284.714
Transitions	rnhC/HBD pull-down enrichment_x000D_ interaction	0.011952	-0.0493518	0.169766	0.437815	2.28407	14.5039
Transitions	rnhC/expression_x000D_ interaction	-0.00071983	-0.0714796	0.0793388	1.17628	0.850139	124
Transitions	rnhC/Head-on_x000D_ interaction	0.0165039	-0.0689519	0.363352	0.437815	2.28407	4.18135
Transitions	rnhC	0.194902	-0.00254139	0.353469	0.0405827	24.641	0.818182
Transitions	rnhB/DNA abundance_x000D_ interaction	2.5429e-05	-0.0646464	0.0546304	0.982161	1.01816	332.333
Transitions	rnhB/HBD pull-down enrichment_x000D_ interaction	0.000334669	-0.0876545	0.0840357	0.919386	1.08768	57.8235
Transitions	rnhB/expression_x000D_ interaction	-0.00354576	-0.106358	0.0452446	1.62812	0.614205	132.333
Transitions	rnhB/Head-on_x000D_ interaction	0.000117626	-0.0997876	0.133298	0.953125	1.04918	19.8333
Transitions	rnhB	0.55853	0.390766	0.711959	0	Inf	0
Transitions	Head-on/DNA abundance_x000D_ interaction	0.00974264	-0.034917	0.102431	0.380262	2.62976	85.9565
Transitions	Head-on/HBD pull-down enrichment_x000D_ interaction	0.00098856	-0.0704006	0.07876	0.785714	1.27273	124
Transitions	Head-on/expression_x000D_ interaction	-0.172752	-0.361414	0.0111924	11.2699	0.0887316	1.10305
Transitions	DNA abundance	-0.047895	-0.121247	0.0321198	5.51466	0.181335	999
Transitions	HBD pull-down enrichment	0.0386212	-0.0688927	0.13376	0.359619	2.78072	67.9655
Transitions	Expression	0.0528705	-0.0375155	0.147991	0.195457	5.11621	46.619
Transitions	Head-on	-0.099531	-0.300977	0.0849234	4.52486	0.221001	2.89105
Transversions	Intercept	-24.0498	-24.345	-23.7533	NA	NA	NA
Transversions	rnhC/DNA abundance_x000D_ interaction	-0.000760597	-0.140002	0.0925896	1.20994	0.826484	20.7391
Transversions	rnhC/HBD pull-down enrichment_x000D_ interaction	0.0179618	-0.0819683	0.336502	0.439885	2.27332	3.98753
Transversions	rnhC/expression_x000D_ interaction	-0.000557339	-0.143137	0.0822463	1.13675	0.879699	24.974
Transversions	rnhC/Head-on_x000D_ interaction	-0.00154823	-0.256848	0.11183	1.32019	0.757469	8.34579
Transversions	rnhC	0.828457	0.493825	1.16482	0	Inf	0.001001
Transversions	rnhB/DNA abundance_x000D_ interaction	-0.000791066	-0.127997	0.0813244	1.1645	0.858736	24.974
Transversions	rnhB/HBD pull-down enrichment_x000D_ interaction	-0.0102156	-0.410163	0.0746661	2.09119	0.478197	4.40541
Transversions	rnhB/expression_x000D_ interaction	-0.00127086	-0.164231	0.089872	1.27531	0.784121	13.8148
Transversions	rnhB/Head-on_x000D_ interaction	0.00303187	-0.118703	0.356359	0.69348	1.442	5.68896
Transversions	rnhB	-0.00400699	-0.445676	0.343324	1.04499	0.956947	1.23964
Transversions	Head-on/DNA abundance_x000D_ interaction	0.00235227	-0.0912232	0.117011	0.722653	1.38379	22.5294
Transversions	Head-on/HBD pull-down enrichment_x000D_ interaction	-0.000835164	-0.156087	0.114188	1.18103	0.846722	14.748
Transversions	Head-on/expression_x000D_ interaction	-0.00247514	-0.166425	0.096018	1.38379	0.722653	13.4928
Transversions	DNA abundance	-0.00300189	-0.147756	0.166129	1.06398	0.939864	13.3885
Transversions	HBD pull-down enrichment	-0.0397083	-0.272218	0.183248	1.61097	0.620746	4.14139
Transversions	Expression	-0.189589	-0.336665	-0.0417988	38.2157	0.0261673	0.888574
Transversions	Head-on	0.028567	-0.280675	0.378018	0.768347	1.3015	1.67023
Insertions/deletions	Intercept	-24.3467	-24.6939	-24.0147	NA	NA	NA
Insertions/deletions	rnhC/DNA abundance_x000D_ interaction	0.00386483	-0.0879551	0.139948	0.606426	1.64901	15.6667
Insertions/deletions	rnhC/HBD pull-down enrichment_x000D_ interaction	-4.85353e-05	-0.118264	0.136968	1.03874	0.962709	17.1818
Insertions/deletions	rnhC/expression_x000D_ interaction	-0.00620894	-0.247006	0.0838447	1.849	0.540832	7.69565
Insertions/deletions	rnhC/Head-on_x000D_ interaction	0.00314035	-0.141606	0.355968	0.68492	1.46002	5.26959
Insertions/deletions	rnhC	0.326948	-0.0805256	0.768795	0.116695	8.56938	0.323627
Insertions/deletions	rnhB/DNA abundance_x000D_ interaction	0.00198585	-0.0812107	0.153417	0.722653	1.38379	14.873
Insertions/deletions	rnhB/HBD pull-down enrichment_x000D_ interaction	0.000270858	-0.106906	0.132136	0.919386	1.08768	27.169
Insertions/deletions	rnhB/expression_x000D_ interaction	-0.000139176	-0.148577	0.143129	1.0555	0.94742	13.5985
Insertions/deletions	rnhB/Head-on_x000D_ interaction	-0.00123849	-0.275789	0.167803	1.25734	0.795332	6.63359
Insertions/deletions	rnhB	-0.135951	-0.640747	0.278416	2.31126	0.432665	0.784121
Insertions/deletions	Head-on/DNA abundance_x000D_ interaction	0.00335634	-0.0724944	0.141734	0.632653	1.58065	25.3158
Insertions/deletions	Head-on/HBD pull-down enrichment_x000D_ interaction	0.00253438	-0.0918126	0.187278	0.689189	1.45098	10.976
Insertions/deletions	Head-on/expression_x000D_ interaction	-0.00168099	-0.174402	0.116196	1.34192	0.745201	11.3457
Insertions/deletions	DNA abundance	-0.059259	-0.197116	0.08649	2.86847	0.348618	15.6667
Insertions/deletions	HBD pull-down enrichment	0.252492	0.0784782	0.425615	0.0167768	59.6061	0.343183
Insertions/deletions	Expression	-0.234669	-0.43657	-0.023433	23.0964	0.0432968	0.531394
Insertions/deletions	Head-on	0.0147526	-0.433602	0.397176	0.888574	1.1254	1.14823

## Sheet: RNA_seq column key
Documentation for the meaning of the columns in the spreadsheets containing the results of RNA-seq analysis
Column name	Description
gene	Name or locus tag of the gene in any given row
log2(FC)	log2-transformed fold-change in gene expression in the given genotype vs wild type (PY79) cells
p-val	p-value for differential expression in delta-rnhC
fdr	False discovery rate, calculated using the method of Benjamini and Hochberg
product	Annotated gene product

## Sheet: delta-lexA_vs_PY79_RNA_seq
gene	log2(FC)	p-val	fdr	product
tagC	5.85627	3.30731e-17	1.36956e-13	Putative major teichoic acid biosynthesis protein C
yneB	5.08589	1.22981e-16	2.54632e-13	Resolvase-like protein yneB
dinB	4.9331	9.93846e-16	1.37184e-12	Protein dinB
yneA	5.21776	2.85467e-15	2.9553e-12	Cell division suppressor protein yneA
xkdA	3.9499	5.78323e-15	4.78967e-12	Phage-like element PBSX protein xkdA
ynzC	2.21625	1.78282e-14	1.23044e-11	UPF0291 protein ynzC
yhaZ	3.55648	2.34621e-14	1.38795e-11	Uncharacterized protein yhaZ
yvzB	3.14279	5.09231e-14	2.63591e-11	Putative flagellin yvzB
recA	2.30614	1.03997e-13	4.785e-11	Protein RecA
uvrA	2.94574	1.50675e-13	6.23947e-11	UvrABC system protein A
yxkC	2.03225	1.87942e-13	7.07517e-11	Uncharacterized protein yxkC
qodI	2.0232	3.90544e-13	1.3477e-10	Quercetin 2,3-dioxygenase
motA	1.44623	1.49906e-12	4.1384e-10	Motility protein A
uvrB	2.97473	1.42185e-12	4.1384e-10	UvrABC system protein B
yjcM	2.40153	2.3006e-12	5.94016e-10	Uncharacterized protein yjcM
yhjD	4.88646	2.43861e-12	5.94016e-10	Uncharacterized protein yhjD
hag	1.72519	4.65359e-12	1.07058e-09	Flagellin
yfjC	-2.6815	5.5229e-12	1.09251e-09	Uncharacterized protein yfjC
mcpA	1.45639	5.41492e-12	1.09251e-09	Methyl-accepting chemotaxis protein mcpA
lytD	1.41362	5.62838e-12	1.09251e-09	Beta-N-acetylglucosaminidase
yprB	1.26538	5.97451e-12	1.09251e-09	Uncharacterized protein yprB
lexA	-9.14655	4.48085e-13	1.42732e-10	LexA repressor
yprA	1.2064	8.94831e-12	1.54396e-09	Uncharacterized ATP-dependent helicase yprA
ycdA	-2.11853	1.09049e-11	1.8063e-09	Uncharacterized lipoprotein ycdA
xkdV	2.99848	1.62028e-11	2.18318e-09	Phage-like element PBSX protein xkdV
ymaD	1.62477	1.68707e-11	2.18318e-09	Uncharacterized protein ymaD
yfjE	-2.17484	1.85276e-11	2.32493e-09	Uncharacterized protein yfjE
uvrC	1.45452	1.63919e-11	2.18318e-09	UvrABC system protein C
yueB	-1.16621	1.59728e-11	2.18318e-09	Bacteriophage SPP1 adsorption protein yueB
parC	1.1838	1.63767e-11	2.18318e-09	DNA topoisomerase 4 subunit A
yetJ	1.0045	1.67889e-11	2.18318e-09	Uncharacterized protein YetJ
ymzE	6.35989	1.66035e-11	2.18318e-09	Hypothetical Protein
xtmB	2.76899	2.75759e-11	3.17049e-09	PBSX phage terminase large subunit
sbcE	1.6978	2.65192e-11	3.17049e-09	Uncharacterized protein yhaN
ruvB	1.07292	2.70661e-11	3.17049e-09	Holliday junction ATP-dependent DNA helicase ruvB
parE	1.13253	2.83285e-11	3.17049e-09	DNA topoisomerase 4 subunit B
xkdM	3.20098	3.76532e-11	4.10321e-09	Phage-like element PBSX protein xkdM
aprX	3.13571	4.75464e-11	4.92224e-09	Serine protease AprX
yfjB	-3.42515	5.30207e-11	5.21348e-09	Uncharacterized protein yfjB
yqjX	5.94356	6.06806e-12	1.09251e-09	Uncharacterized protein yqjX
yfjD	-2.49483	6.35477e-11	5.8159e-09	Uncharacterized lipoprotein yfjD
rttN	-1.16952	5.81536e-11	5.47304e-09	UPF0720 protein ywqJ
queA	0.858349	5.35264e-11	5.21348e-09	S-adenosylmethionine:tRNA ribosyltransferase-isomerase
yxxG	1.71369	5.41366e-11	5.21348e-09	Uncharacterized protein yxxG
polYB	5.62224	4.57529e-11	4.85802e-09	DNA polymerase IV 2
yrzS	1.121	6.46055e-11	5.8159e-09	Uncharacterized membrane protein yrzS
flgK	0.783567	7.03179e-11	6.19546e-09	Flagellar hook-associated protein 1
yukB	-1.37926	7.73688e-11	6.67467e-09	Ftsk domain-containing protein yukB
xkdG	2.92756	9.54977e-11	7.90912e-09	Phage-like element PBSX protein xkdG
pgcA	-0.76429	9.02927e-11	7.63065e-09	Phosphoglucomutase
xkdF	3.33336	1.17357e-10	9.34571e-09	Phage-like element PBSX protein xkdF
xkdI	3.30265	1.41425e-10	1.08487e-08	Phage-like element PBSX protein xkdI
tgt	0.721932	1.11853e-10	9.08204e-09	Queuine tRNA-ribosyltransferase
xlyA	2.80766	1.44091e-10	1.08487e-08	N-acetylmuramoyl-L-alanine amidase XlyA
ymaC	2.90988	1.52306e-10	1.10649e-08	UPF0714 protein ymaC
yjqC	2.12006	1.47449e-10	1.09033e-08	Uncharacterized protein YjqC
xtmA	3.28974	1.68404e-10	1.18197e-08	PBSX phage terminase small subunit
motB	1.25924	1.43811e-10	1.08487e-08	Motility protein B
ykzM	3.26519	1.79589e-10	1.23946e-08	Uncharacterized protein ykzM
mcpB	0.993137	1.65029e-10	1.17825e-08	Methyl-accepting chemotaxis protein mcpB
xhlB	3.12265	2.42973e-10	1.54815e-08	Holin
cwlD	1.85808	2.67471e-10	1.67818e-08	Germination-specific N-acetylmuramoyl-L-alanine amidase
xkdU	2.92553	2.78646e-10	1.69688e-08	Phage-like element PBSX protein xkdU
gbsA	2.53046	2.76192e-10	1.69688e-08	Betaine aldehyde dehydrogenase
flhO	0.909351	2.28059e-10	1.52322e-08	Flagellar hook-basal body complex protein flhO
yybN	1.18431	2.19097e-10	1.48735e-08	Uncharacterized protein yybN
xkdO	2.75227	2.38316e-10	1.54815e-08	Phage-like element PBSX protein xkdO
xkdT	2.77523	3.32073e-10	1.93678e-08	Phage-like element PBSX protein XkdT
bsuMB	0.808167	2.43008e-10	1.54815e-08	Probable BsuMI modification methylase subunit ydiP
yqxJ	-1.59729	3.44943e-10	1.95672e-08	Uncharacterized protein yqxJ
lytF	1.19218	2.89642e-10	1.73047e-08	Endopeptidase lytF
yvbJ	1.08743	2.9252e-10	1.73047e-08	Uncharacterized membrane protein yvbJ
xkdK	3.25531	3.39301e-10	1.95145e-08	Phage-like element PBSX protein xkdK
hemAT	1.32453	3.86436e-10	2.16248e-08	Heme-based aerotactic transducer hemAT
xkdJ	3.36816	4.84754e-10	2.50921e-08	Phage-like element PBSX protein xkdJ
yhaO	1.88912	3.97439e-10	2.19439e-08	Uncharacterized metallophosphoesterase yhaO
yqaP	1.17769	4.09182e-10	2.22951e-08	Uncharacterized protein yqaP
xhlA	2.95163	5.49844e-10	2.74326e-08	Protein xhlA
yueC	-1.0939	4.63421e-10	2.48573e-08	Uncharacterized protein yueC
xkdE	3.17869	5.02716e-10	2.53872e-08	Phage-like element PBSX protein xkdE
xepA	3.27782	5.75205e-10	2.80226e-08	Phage-like element PBSX protein xepA
yxaI	-1.71919	4.70626e-10	2.48573e-08	Uncharacterized protein yxaI
bsuMA	0.97279	4.74216e-10	2.48573e-08	Probable BsuMI modification methylase subunit ydiO
ydhB	1.58009	6.22693e-10	2.93019e-08	UPF0721 transmembrane protein ydhB
fliD	0.991662	5.02575e-10	2.53872e-08	Flagellar hook-associated protein 2
flgL	0.734195	5.58976e-10	2.75562e-08	Flagellar hook-associated protein 3
ybfG	1.58781	5.89479e-10	2.83841e-08	Uncharacterized protein ybfG
yukC	-1.46281	6.09951e-10	2.90323e-08	Uncharacterized protein yukC
ruvA	1.18689	6.69974e-10	3.11726e-08	Holliday junction ATP-dependent DNA helicase ruvA
yfjA	-3.15547	9.78575e-10	4.31094e-08	Uncharacterized protein yfjA
lctP	1.54266	9.05733e-10	4.03295e-08	L-lactate permease
polYA	1.05317	8.50084e-10	3.86835e-08	DNA polymerase IV 1
yvbI	0.999064	8.03309e-10	3.69611e-08	Uncharacterized protein yvbI
yvyG	0.841131	8.91285e-10	4.01175e-08	Uncharacterized protein yvyG
amhX	1.75494	1.20758e-09	5.10266e-08	Amidohydrolase AmhX
flgM	0.849812	1.00212e-09	4.36818e-08	Negative regulator of flagellin synthesis
rttO	-0.910572	1.19393e-09	5.10266e-08	Uncharacterized protein ywqK
xkdW	2.9461	1.65508e-09	6.8537e-08	Phage-like element PBSX protein xkdW
yvzG	0.911334	1.4268e-09	5.96805e-08	Uncharacterized protein yvzG
wapA	1.54588	1.20374e-09	5.10266e-08	Wall-associated protein
gbsB	1.61703	2.01966e-09	8.19944e-08	Alcohol dehydrogenase
yfmS	1.26448	1.89273e-09	7.76019e-08	Putative sensory transducer protein yfmS
yvdS	1.58333	2.69746e-09	1.04394e-07	Uncharacterized membrane protein yvdS
yhjB	1.44487	2.67958e-09	1.04394e-07	Uncharacterized symporter yhjB
xkzA	3.16898	2.90096e-09	1.09208e-07	Uncharacterized protein xkzA
ykzL	3.29714	2.77942e-09	1.0657e-07	Uncharacterized protein ykzL
yczI	0.981724	2.19038e-09	8.80616e-08	Uncharacterized protein yczI
yfmT	1.34556	2.41697e-09	9.62371e-08	Putative aldehyde dehydrogenase yfmT
xlyB	2.10778	3.11592e-09	1.16244e-07	N-acetylmuramoyl-L-alanine amidase XlyB
yetM	1.43689	3.41556e-09	1.26284e-07	Putative oxidoreductase yetM
epr	0.983259	2.81472e-09	1.06933e-07	Minor extracellular protease epr
yxeC	1.12149	2.67073e-09	1.04394e-07	Uncharacterized protein yxeC
xkdP	2.71265	4.72141e-09	1.70012e-07	Phage-like element PBSX protein xkdP
yheH	1.54127	4.18277e-09	1.53282e-07	Probable multidrug resistance ABC transporter ATP-binding/permease protein YheH
xkdS	3.32471	5.53091e-09	1.95756e-07	Phage-like element PBSX protein xkdS
ybaK	2.06964	5.69113e-09	1.9972e-07	Uncharacterized protein ybaK
yetK	0.857803	4.58231e-09	1.6645e-07	Uncharacterized transporter yetK
yvcA	-1.9908	6.22e-09	2.14642e-07	Putative lipoprotein yvcA
cheV	1.28012	5.81598e-09	2.02386e-07	Chemotaxis protein CheV
ldh	1.71673	7.22179e-09	2.45126e-07	L-lactate dehydrogenase
xkdH	3.16895	8.27137e-09	2.74014e-07	Phage-like element PBSX protein xkdH
pbpC	0.599959	5.30993e-09	1.89555e-07	Penicillin-binding protein 3
ywqI	-1.36361	8.37338e-09	2.75192e-07	Uncharacterized protein ywqI
fliS	0.985271	7.01273e-09	2.39998e-07	Flagellar protein fliS
xkdQ	2.6625	9.29072e-09	3.02936e-07	Phage-like element PBSX protein xkdQ
fliT	0.89064	8.12978e-09	2.71495e-07	Flagellar protein FliT
ykuG	1.48135	7.84622e-09	2.64156e-07	Hypothetical Protein
yjhA	-2.11468	1.59336e-08	4.99856e-07	Uncharacterized lipoprotein yjhA
yhaM	0.924267	1.1302e-08	3.65639e-07	3'-5' exoribonuclease yhaM
yerH	0.623511	1.24587e-08	3.99935e-07	Uncharacterized lipoprotein yerH
yukE	-1.36049	1.31481e-08	4.18816e-07	Uncharacterized protein yukE
yoaH	1.17507	1.934e-08	5.88873e-07	Putative methyl-accepting chemotaxis protein yoaH
ligA	0.71941	1.46718e-08	4.63786e-07	DNA ligase
yxzC	1.70983	1.85807e-08	5.69947e-07	Hypothetical Protein
yvyF	0.741579	1.83934e-08	5.68412e-07	Uncharacterized protein yvyF
ykoW	0.9627	2.01378e-08	5.99931e-07	Signaling protein ykoW
pcrA	0.907411	1.67602e-08	5.21835e-07	ATP-dependent DNA helicase pcrA
ywdK	-0.640177	1.96893e-08	5.9082e-07	UPF0382 membrane protein ywdK
estA	1.07212	2.57991e-08	7.31741e-07	Lipase estA
ywdH	-0.79972	2.14808e-08	6.30865e-07	Probable aldehyde dehydrogenase ywdH
yxiF	1.67033	2.05152e-08	6.06812e-07	Uncharacterized protein yxiF
xkdR	2.82017	3.37182e-08	9.30847e-07	Phage-like element PBSX protein xkdR
ywqL	-0.749459	2.20379e-08	6.37249e-07	Endonuclease V
yybL	1.57012	2.18472e-08	6.37107e-07	Uncharacterized protein yybL
dnaE	0.544601	1.95114e-08	5.89756e-07	DNA polymerase III subunit alpha
ycsN	0.647508	2.21598e-08	6.37249e-07	Uncharacterized oxidoreductase YcsN
sacB	-2.14747	3.50955e-08	9.53049e-07	Levansucrase
yerI	0.70665	2.51656e-08	7.18695e-07	Uncharacterized protein yerI
sapB	-0.808279	3.44266e-08	9.44109e-07	Protein SapB
yukD	-1.47314	3.94835e-08	1.05485e-06	Uncharacterized ubiquitin-like protein yukD
xkdX	2.6846	5.40196e-08	1.38083e-06	Phage-like element PBSX protein xkdX
yweA	1.44292	3.89243e-08	1.04666e-06	Uncharacterized protein yweA
yabR	-0.552824	2.98171e-08	8.39951e-07	Uncharacterized protein yabR
ywtF	-0.472541	3.10651e-08	8.69192e-07	Putative transcriptional regulator ywtF
ywqH	-1.45275	4.50613e-08	1.18853e-06	Uncharacterized protein ywqH
yheN	0.718471	3.35045e-08	9.30847e-07	Putative polysaccharide deacetylase yheN
purU	-0.587685	3.52129e-08	9.53049e-07	Formyltetrahydrofolate deformylase
mcpC	1.28624	4.33044e-08	1.14951e-06	Methyl-accepting chemotaxis protein mcpC
yhaL	1.43531	6.43264e-08	1.60467e-06	Sporulation protein yhaL
yknY	1.11499	4.88987e-08	1.27352e-06	Uncharacterized ABC transporter ATP-binding protein YknY
yxiK	1.57693	4.9682e-08	1.28583e-06	Uncharacterized protein yxiK
ydgC	0.510248	4.6731e-08	1.22477e-06	Uncharacterized HTH-type transcriptional regulator ydgC
yxiI	1.48975	5.23158e-08	1.34559e-06	Uncharacterized protein yxiI
yknZ	1.26697	5.65033e-08	1.43546e-06	Uncharacterized ABC transporter permease yknZ
yxzJ	1.53762	7.09665e-08	1.72866e-06	Uncharacterized protein yxzJ
yscB	1.80671	8.88758e-08	2.07929e-06	Uncharacterized protein yscB
ymaE	1.7078	9.78434e-08	2.26352e-06	Uncharacterized protein ymaE
yxiH	1.50483	6.03473e-08	1.51454e-06	Uncharacterized protein yxiH
yheI	2.00953	7.53582e-08	1.79344e-06	Probable multidrug resistance ABC transporter ATP-binding/permease protein YheI
yxiG	1.60806	5.82704e-08	1.47133e-06	Uncharacterized protein yxiG
yvyC	1.05314	7.5145e-08	1.79344e-06	Hypothetical Protein
yuaF	1.77136	9.2695e-08	2.15646e-06	Uncharacterized membrane protein yuaF
dhbF	1.93236	6.53328e-08	1.62002e-06	Dimodular nonribosomal peptide synthase
yxiJ	1.48476	7.46798e-08	1.79344e-06	Uncharacterized protein yxiJ
yjbJ	0.608072	7.04525e-08	1.72629e-06	Putative murein lytic transglycosylase yjbJ
padC	2.56808	1.2865e-07	2.84887e-06	Phenolic acid decarboxylase padC
yczJ	0.845746	7.6337e-08	1.80635e-06	Uncharacterized protein yczJ
rocE	-0.862041	7.43091e-08	1.79344e-06	Hypothetical Protein
yhfQ	0.680216	6.88454e-08	1.69696e-06	Putative ABC transporter substrate-binding lipoprotein yhfQ
yknW	1.01811	8.34284e-08	1.96294e-06	Uncharacterized protein yknW
yvdR	1.5072	1.3464e-07	2.96566e-06	Uncharacterized membrane protein yvdR
xkdD	1.8267	1.60295e-07	3.33558e-06	Phage-like element PBSX protein xkdD
yvcB	-1.29021	1.03901e-07	2.36404e-06	Putative uncharacterized protein yvcB
yurT	0.570233	1.01726e-07	2.32994e-06	Uncharacterized protein yurT
kinC	0.477295	1.0184e-07	2.32994e-06	Sporulation kinase C
yrhP	1.15959	1.56413e-07	3.33326e-06	Uncharacterized membrane protein yrhP
rttL	0.641422	1.2779e-07	2.84503e-06	UPF0720 protein yobL
yobJ	0.82772	1.18089e-07	2.65763e-06	Uncharacterized protein yobJ
xkdC	1.99676	2.1707e-07	4.26012e-06	Phage-like element PBSX protein xkdC
yfjF	-1.4511	1.66601e-07	3.43232e-06	UPF0060 membrane protein yfjF
wprA	1.71998	1.10867e-07	2.50874e-06	Cell wall-associated protease
yjcN	1.2472	1.37394e-07	3.0103e-06	Hypothetical Protein
ycbK	-0.736593	1.57036e-07	3.33326e-06	Uncharacterized transporter ycbK
tcyA	-0.563264	1.27439e-07	2.84503e-06	L-cystine-binding protein tcyA
purH	-0.849181	1.58573e-07	3.33326e-06	Bifunctional purine biosynthesis protein purH
yrzH	0.933348	2.036e-07	4.11271e-06	Uncharacterized protein yrzH
tlpB	0.782922	1.554e-07	3.33326e-06	Methyl-accepting chemotaxis protein tlpB
pbpH	0.902595	1.48064e-07	3.2036e-06	Penicillin-binding protein H
ykuT	-1.15423	1.58148e-07	3.33326e-06	Uncharacterized mscS family protein ykuT
yclO	0.734271	1.38433e-07	3.01712e-06	Uncharacterized ABC transporter permease protein yclO
rtbJ	0.662702	1.48537e-07	3.2036e-06	FMN-dependent NADH-azoreductase 1
yitS	-0.54421	1.63768e-07	3.39081e-06	DegV domain-containing protein yitS
yqeB	0.871284	2.12419e-07	4.21321e-06	Uncharacterized protein yqeB
xre	1.04194	2.13592e-07	4.21321e-06	HTH-type transcriptional regulator xre
yclN	0.745402	1.59817e-07	3.33558e-06	Uncharacterized ABC transporter permease protein yclN
argI	-0.799417	1.77845e-07	3.64582e-06	Arginase
nfrAB	0.920681	2.07559e-07	4.15218e-06	NAD(P)H-dependent nitro/flavin reductase
yknX	1.04938	1.98309e-07	4.02547e-06	Putative efflux system component yknX
dtd	-0.459883	1.95052e-07	3.97887e-06	Putative D-tyrosyl-tRNA(Tyr) deacylase-like protein
ykzR	1.84329	3.85455e-07	6.82123e-06	Probably inactive glycosylase ykzR
slrA	0.734754	2.54374e-07	4.87668e-06	Hypothetical Protein
yitY	0.512985	2.05912e-07	4.13923e-06	Uncharacterized FAD-linked oxidoreductase yitY
czcD	1.42145	3.95077e-07	6.96177e-06	Cadmium, cobalt and zinc/H(+)-K(+) antiporter
flhP	0.739623	2.29875e-07	4.49016e-06	Flagellar hook-basal body complex protein flhP
yvzA	-1.42696	3.25329e-07	6.04121e-06	Uncharacterized protein yvzA
yqjY	1.07944	3.45262e-07	6.28774e-06	Uncharacterized protein yqjY
guaB	-0.636768	2.13662e-07	4.21321e-06	Inosine-5'-monophosphate dehydrogenase
ywzH	0.556911	2.46456e-07	4.74687e-06	Uncharacterized membrane protein ywzH
deaD	0.596592	2.38924e-07	4.6233e-06	ATP-dependent RNA helicase dbpA
yuxL	-0.63439	3.33563e-07	6.16645e-06	Uncharacterized peptidase yuxL
guaD	-1.64236	4.70174e-07	8.00566e-06	Guanine deaminase
yxzG	1.40629	2.803e-07	5.30011e-06	Uncharacterized protein yxzG
tpiA	-0.615543	2.36989e-07	4.60739e-06	Triosephosphate isomerase
yxiM	1.51362	2.88993e-07	5.41847e-06	Uncharacterized esterase yxiM
maeN	-1.9982	2.70138e-07	5.13139e-06	Na(+)-malate symporter
prs	-0.579357	2.61951e-07	4.99879e-06	Ribose-phosphate pyrophosphokinase
pdxK	-0.573868	2.89177e-07	5.41847e-06	Pyridoxine kinase
ydaB	1.17447	3.68098e-07	6.57405e-06	Putative acyl--CoA ligase YdaB
yybK	1.38192	3.39227e-07	6.21567e-06	Uncharacterized protein yybK
rocD	-1.49135	4.04303e-07	7.07137e-06	Ornithine aminotransferase
ythQ	0.849568	3.46198e-07	6.28774e-06	Putative transporter ythQ
yfiS	0.828734	5.04227e-07	8.48782e-06	Uncharacterized MFS-type transporter yfiS
glcT	-0.531111	3.22241e-07	6.01081e-06	PtsGHI operon antiterminator
xynA	0.787456	3.79661e-07	6.74754e-06	Endo-1,4-beta-xylanase
yvkC	0.829939	5.12306e-07	8.55428e-06	phosphotransferase YvkC
nap	0.643007	4.04713e-07	7.07137e-06	Uncharacterized carboxylesterase nap
ptsG	-1.30344	3.36885e-07	6.20018e-06	PTS system glucose-specific EIICBA component
proB	-0.640666	3.68312e-07	6.57405e-06	Glutamate 5-kinase 1
besA	1.52798	4.598e-07	7.96666e-06	Ferri-bacillibactin esterase BesA
eno	-0.617871	3.53703e-07	6.39601e-06	Enolase
pgk	-0.620826	3.64659e-07	6.56545e-06	Phosphoglycerate kinase
pdaC	-1.64123	4.71718e-07	8.00566e-06	Uncharacterized protein yjeA
yuaG	1.3215	6.10953e-07	9.92139e-06	Uncharacterized protein yuaG
tcyB	-0.547702	4.70203e-07	8.00566e-06	L-cystine transport system permease protein tcyB
mfd	-0.472031	4.41013e-07	7.67326e-06	Transcription-repair-coupling factor
yhjG	1.3977	8.01126e-07	1.25661e-05	Uncharacterized aromatic compound monooxygenase yhjG
yybM	1.36156	5.33991e-07	8.84503e-06	Uncharacterized protein yybM
bshC	-0.358881	4.67916e-07	8.00566e-06	UPF0747 protein yllA
ythP	0.736578	5.64885e-07	9.2825e-06	Uncharacterized ABC transporter ATP-binding protein YthP
yobI	0.714769	5.02324e-07	8.48782e-06	Uncharacterized membrane protein yobI
yxiB	-1.63532	9.29664e-07	1.41756e-05	Uncharacterized protein yxiB
pgm	-0.627212	4.71699e-07	8.00566e-06	2,3-bisphosphoglycerate-independent phosphoglycerate mutase
ung	-0.717664	5.93467e-07	9.67538e-06	Uracil-DNA glycosylase
copB	1.17623	6.73673e-07	1.08127e-05	Cadmium, zinc and cobalt-transporting ATPase
tilS	-0.348225	5.09401e-07	8.5402e-06	tRNA(Ile)-lysidine synthase
yyaK	0.930445	5.37804e-07	8.8727e-06	Uncharacterized protein yyaK
yrkO	-1.5851	6.49831e-07	1.04706e-05	Uncharacterized protein yrkO
ptsI	-0.470521	5.16517e-07	8.58994e-06	Phosphoenolpyruvate-protein phosphotransferase
ybfO	1.11589	9.09261e-07	1.40494e-05	Putative hydrolase ybfO
spoVT	-0.512766	6.25106e-07	1.01116e-05	Stage V sporulation protein T
ptsH	-0.466932	5.83961e-07	9.55803e-06	Phosphocarrier protein HPr
ywdF	-0.624852	6.95382e-07	1.10929e-05	Uncharacterized glycosyltransferase ywdF
dhbB	1.76826	8.62656e-07	1.34295e-05	Isochorismatase
yybJ	1.15149	6.98768e-07	1.10929e-05	Uncharacterized ABC transporter ATP-binding protein YybJ
murF	-0.404658	7.12395e-07	1.12597e-05	UDP-N-acetylmuramoyl-tripeptide--D-alanyl-D- alanine ligase
rsh	-0.392672	6.99169e-07	1.10929e-05	GTP pyrophosphokinase
yydI	0.87182	9.86528e-07	1.49642e-05	Probable peptide export ATP-binding protein YydI
yfkN	-0.602514	1.03822e-06	1.54649e-05	Trifunctional nucleotide phosphoesterase protein YfkN
yhaP	0.57183	8.17671e-07	1.27773e-05	Uncharacterized protein yhaP
ydgE	0.694385	1.00839e-06	1.51338e-05	Uncharacterized N-acetyltransferase YdgE
yxdK	-0.496352	9.00173e-07	1.39611e-05	Sensor histidine kinase yxdK
yvbX	0.664861	9.25272e-07	1.41756e-05	Uncharacterized glycosylase yvbX
flgB	0.885222	9.3112e-07	1.41756e-05	Flagellar basal-body rod protein flgB
ydbI	0.461831	7.94153e-07	1.25041e-05	UPF0118 membrane protein ydbI
dhbA	1.82722	1.18257e-06	1.7243e-05	2,3-dihydro-2,3-dihydroxybenzoate dehydrogenase
yjqB	1.4429	1.42179e-06	2.03724e-05	UPF0714 protein yjqB
yhaQ	0.656127	1.00719e-06	1.51338e-05	Uncharacterized ABC transporter ATP-binding protein YhaQ
U712_13355	1.64968	1.89451e-06	2.60636e-05	Hypothetical Protein
tcyC	-0.572474	9.27418e-07	1.41756e-05	L-cystine import ATP-binding protein TcyC
yrkN	-1.41087	1.28546e-06	1.86121e-05	Uncharacterized protein yrkN
rapJ	0.426438	1.00868e-06	1.51338e-05	Response regulator aspartate phosphatase J
naiP	0.567963	1.13227e-06	1.65679e-05	Putative niacin/nicotinamide transporter NaiP
yqkA	0.822371	1.31224e-06	1.89337e-05	UPF0157 protein YqkA
srfAD	0.998306	1.09886e-06	1.61361e-05	Surfactin synthase thioesterase subunit
yycB	0.338431	1.06096e-06	1.56908e-05	Uncharacterized transporter YycB
yrzI	1.84371	2.31088e-06	3.06711e-05	Uncharacterized protein yrzI
epsA	-1.69735	2.43964e-06	3.19701e-05	Uncharacterized protein YveK
ycxA	0.673722	1.66817e-06	2.34962e-05	Uncharacterized MFS-type transporter ycxA
swrC	0.435718	1.03779e-06	1.54649e-05	Swarming motility protein SwrC
hslO	-0.345254	1.08895e-06	1.60474e-05	33 kDa chaperonin
guaA	-0.459509	1.04795e-06	1.5554e-05	GMP synthase
yveG	2.4031	2.4623e-06	3.21652e-05
ypdA	0.437671	1.2106e-06	1.75899e-05	Uncharacterized protein ypdA
yxiC	-1.43371	2.42967e-06	3.19405e-05	Uncharacterized protein yxiC
ydgD	0.467838	1.45813e-06	2.08211e-05	Uncharacterized protein ydgD
ylxL	0.428915	1.37337e-06	1.9747e-05	Swarming motility protein swrB
mscL	-0.536854	1.60633e-06	2.27024e-05	Large-conductance mechanosensitive channel
bcrC	-0.626433	1.49785e-06	2.13147e-05	Undecaprenyl-diphosphatase BcrC
ydzU	0.782137	2.73026e-06	3.50031e-05	Uncharacterized protein ydzU
kinD	0.538128	1.59301e-06	2.25913e-05	Sporulation kinase D
pspA	1.10498	1.9754e-06	2.70865e-05	Phage shock protein A-like
ykqA	0.419246	1.77723e-06	2.47795e-05	Putative gamma-glutamylcyclotransferase ykqA
rtbD	-0.887593	1.87273e-06	2.58499e-05	UPF0720 protein yxiD
yvrC	-0.518358	1.71149e-06	2.40247e-05	Uncharacterized ABC transporter substrate-binding lipoprotein yvrC
yxjO	-0.483028	2.24537e-06	2.98974e-05	Uncharacterized HTH-type transcriptional regulator yxjO
yueD	-0.453164	1.78967e-06	2.48691e-05	Benzil reductase
yebA	-0.488983	1.77298e-06	2.47795e-05	Uncharacterized protein yebA
yutC	-0.614201	2.10038e-06	2.84237e-05	Uncharacterized lipoprotein yutC
ynfC	-1.01846	2.06026e-06	2.8157e-05	Uncharacterized protein ynfC
ypfA	0.540482	2.22073e-06	2.96647e-05	Uncharacterized protein YpfA
ybfK	0.623927	2.07359e-06	2.82458e-05	Carboxylesterase ybfK
yjcO	1.26214	3.96566e-06	4.87294e-05	Uncharacterized protein yjcO
yclP	0.612845	1.81276e-06	2.51059e-05	Uncharacterized ABC transporter ATP-binding protein YclP
purD	-0.843318	2.35882e-06	3.11079e-05	Phosphoribosylamine--glycine ligase
yjhB	-1.48427	4.20652e-06	5.15361e-05	Putative ADP-ribose pyrophosphatase yjhB
fdhD	-0.475558	2.14742e-06	2.88717e-05	Protein FdhD-like
epsB	-1.62284	4.65767e-06	5.59055e-05	Putative tyrosine-protein kinase YveL
cheC	0.541581	2.3443e-06	3.10151e-05	CheY-P phosphatase CheC
coaX	-0.338597	2.1374e-06	2.88305e-05	Type III pantothenate kinase
dhbC	1.87938	2.72302e-06	3.50031e-05	Isochorismate synthase dhbC
yqjZ	0.914296	3.71638e-06	4.64941e-05	Uncharacterized protein yqjZ
yisJ	-1.38174	4.26658e-06	5.18121e-05	Inner spore coat protein H-like protein
hemA	-0.545686	2.08821e-06	2.83518e-05	Glutamyl-tRNA reductase
ctc	-0.933951	2.16812e-06	2.90556e-05	General stress protein CTC
yrdP	1.16413	4.84773e-06	5.76852e-05	Uncharacterized oxidoreductase CzcO
rodA	-0.505926	2.48153e-06	3.23145e-05	Uncharacterized membrane protein ywcF
ymcC	0.908447	3.96382e-06	4.87294e-05	Uncharacterized membrane protein ymcC
ytxG	-1.07367	2.60524e-06	3.38191e-05	UPF0478 protein ytxG
ytxH	-0.992512	2.66364e-06	3.43618e-05	Uncharacterized protein ytxH
ddl	-0.380288	2.65044e-06	3.42983e-05	D-alanine--D-alanine ligase
yqjL	-1.18708	3.43542e-06	4.33721e-05	Uncharacterized protein yqjL
ykuN	1.43085	3.63679e-06	4.57749e-05	Probable flavodoxin-1
yclQ	0.609715	2.7515e-06	3.51665e-05	Uncharacterized ABC transporter solute-binding protein yclQ
levB	-1.28812	6.60477e-06	7.63977e-05	Levanbiose-producing levanase
U712_07225	1.22717	5.03618e-06	5.95852e-05	Hypothetical Protein
moaA	-0.457532	3.03512e-06	3.84356e-05	Molybdenum cofactor biosynthesis protein A
ynaC	0.753967	3.89061e-06	4.82941e-05	Uncharacterized protein ynaC
sigX	0.577269	3.0102e-06	3.82369e-05	RNA polymerase sigma factor sigX
yusV	0.400839	2.88985e-06	3.68211e-05	Probable siderophore transport system ATP-binding protein YusV
bscR	-1.14598	4.81401e-06	5.74491e-05	HTH-type transcriptional repressor BscR
dhbE	1.8445	3.90691e-06	4.82941e-05	2,3-dihydroxybenzoate-AMP ligase
prsW	0.479004	3.73491e-06	4.65852e-05	Protease prsW
yjgC	-2.18137	4.35057e-06	5.26775e-05	Probable oxidoreductase yjgC
yhxD	-1.21744	4.88813e-06	5.79993e-05	Uncharacterized oxidoreductase yhxD
yuaI	1.27768	5.7993e-06	6.79876e-05	Uncharacterized N-acetyltransferase YuaI
xpf	2.68064	1.01789e-05	0.000108985	Positive control factor
fabZ	-0.360421	3.89786e-06	4.82941e-05	(3R)-hydroxymyristoyl-[acyl-carrier-protein] dehydratase
pfkA	-0.353619	3.65148e-06	4.58205e-05	6-phosphofructokinase
ykuO	1.41884	4.75681e-06	5.69304e-05	Uncharacterized protein ykuO
yrkQ	-1.16306	5.81203e-06	6.79876e-05	Sensor histidine kinase yrkQ
bdhA	1.6229	4.45936e-06	5.38373e-05	(R,R)-butanediol dehydrogenase
srfAC	0.846298	4.24749e-06	5.18121e-05	Surfactin synthase subunit 3
yjgD	-1.96084	8.72052e-06	9.55335e-05	Uncharacterized protein yjgD
gcaD	-0.48668	4.25441e-06	5.18121e-05	Bifunctional protein glmU
yhdX	-1.72764	1.27166e-05	0.000131648	Uncharacterized protein yhdX
ywlB	-0.781669	8.61032e-06	9.45764e-05	Uncharacterized protein ywlB
ykuP	1.28529	6.06863e-06	7.05904e-05	Probable flavodoxin-2
pyk	-0.325652	4.62434e-06	5.56668e-05	Pyruvate kinase
yflS	-1.4711	7.5568e-06	8.59689e-05	Putative malate transporter yflS
epsD	-0.963144	9.91456e-06	0.000107105	Putative glycosyltransferase epsD
yycC	0.416705	6.25043e-06	7.25015e-05	Uncharacterized protein yycC
katX	-1.83156	6.93522e-06	7.95533e-05	Catalase X
ycbU	0.672821	8.89559e-06	9.71943e-05	Uncharacterized aminotransferase YcbU
sftA	-0.350203	5.26522e-06	6.21176e-05	DNA translocase sftA
tagA	0.386688	5.37172e-06	6.3194e-05	Putative N-acetylmannosaminyltransferase
radA	-0.617219	5.85275e-06	6.82711e-05	DNA repair protein RadA-like
purM	-0.945186	7.92396e-06	8.9409e-05	Phosphoribosylformylglycinamidine cyclo-ligase
cgeD	1.12371	1.19787e-05	0.000125262	Protein CgeD
yxkH	1.12999	8.20091e-06	9.17837e-05	Putative polysaccharide deacetylase yxkH
levR	-0.771409	8.45235e-06	9.35861e-05	Transcriptional regulatory protein LevR
tsaC	-0.594422	6.86941e-06	7.90173e-05	Probable tRNA threonylcarbamoyladenosine biosynthesis protein YwlC
nsrR	0.577041	7.61123e-06	8.6351e-05	HTH-type transcriptional regulator nsrR
metA	-0.496839	7.21706e-06	8.25576e-05	Homoserine O-succinyltransferase
yrzT	0.966145	1.24677e-05	0.000129974	Uncharacterized membrane protein yrzT
xkdB	1.89297	1.51041e-05	0.000151077	Phage-like element PBSX protein xkdB
proH	1.37291	8.4796e-06	9.36374e-05	Pyrroline-5-carboxylate reductase 1
proJ	1.44101	8.28649e-06	9.22429e-05	Glutamate 5-kinase 2
yxbF	-0.594551	8.53367e-06	9.39839e-05	Uncharacterized HTH-type transcriptional regulator yxbF
mbl	-0.479738	6.68396e-06	7.70983e-05	MreB-like protein
btr	1.00862	8.34149e-06	9.26061e-05	Uncharacterized HTH-type transcriptional regulator ybbB
yaaH	-1.0244	1.1156e-05	0.000118454	Spore germination protein yaaH
cypB	-0.780431	8.10852e-06	9.09956e-05	Probable bifunctional P450/NADPH P450 reductase 2
bmrA	0.630051	8.24488e-06	9.20271e-05	Multidrug resistance ABC transporter ATP-binding/permease protein BmrA
yyzE	-1.57341	9.65831e-06	0.000104699	Putative phosphotransferase enzyme IIA component yyzE
proA	-0.539268	7.54538e-06	8.59689e-05	Gamma-glutamyl phosphate reductase
pth	-0.400824	7.84021e-06	8.87057e-05	Peptidyl-tRNA hydrolase
U712_10745	0.478822	9.17935e-06	9.97683e-05	Hypothetical Protein
glnK	-2.35407	1.16735e-05	0.00012269	Nitrogen regulatory PII-like protein
ydeA	0.784526	1.34988e-05	0.000138363	Uncharacterized protease ydeA
ypzJ	0.447646	1.00581e-05	0.000108184	Hypothetical Protein
yfkJ	-1.45656	1.07083e-05	0.000113993	Low molecular weight protein-tyrosine-phosphatase yfkJ
bglC	-0.658325	1.13949e-05	0.000120373	Aryl-phospho-beta-D-glucosidase BglC
ugtP	0.38699	8.08567e-06	9.09858e-05	Processive diacylglycerol glucosyltransferase
yxbG	-1.76091	1.38127e-05	0.000140781	Hypothetical Protein
csn	0.702526	1.53081e-05	0.000152749	Chitosanase
ipi	-0.707707	1.02904e-05	0.000109826	Intracellular proteinase inhibitor
ylqB	0.859949	1.70502e-05	0.000168032	Uncharacterized protein ylqB
ytmA	-0.67376	1.38512e-05	0.000140781	Uncharacterized peptidase ytmA
sigD	0.43299	1.01853e-05	0.000108985	RNA polymerase sigma-D factor
ytxJ	-0.912932	9.932e-06	0.000107105	Uncharacterized protein ytxJ
yvnB	-0.494523	1.17425e-05	0.000123103	Uncharacterized protein yvnB
argS	-0.30178	9.0612e-06	9.87432e-05	Arginyl-tRNA synthetase
U712_06510	2.27924	3.21839e-05	0.000281168	Hypothetical Protein
clpE	1.27433	1.26393e-05	0.000131176	ATP-dependent Clp protease ATP-binding subunit ClpE
yhcI	-0.422605	1.13401e-05	0.000120101	Uncharacterized protein yhcI
appD	1.99209	3.60199e-05	0.00030691	Oligopeptide transport ATP-binding protein AppD
yqeF	0.598704	1.40765e-05	0.000141827	Uncharacterized lipoprotein yqeF
yeeF	-0.704349	1.38707e-05	0.000140781	Uncharacterized protein yezG
yvrB	-0.586045	1.34451e-05	0.000138154	Uncharacterized ABC transporter permease protein yvrB
ybfF	0.548307	1.28194e-05	0.000132381	Uncharacterized protein ybfF
flgC	0.76792	1.39839e-05	0.000141582	Flagellar basal-body rod protein flgC
ycnE	0.889383	1.67877e-05	0.00016631	Putative monooxygenase ycnE
yxdJ	-0.478092	1.58257e-05	0.000157534	Transcriptional regulatory protein yxdJ
engD	-0.41526	1.14615e-05	0.000120768	GTP-dependent nucleic acid-binding protein engD
yhcH	-0.502547	1.24921e-05	0.000129974	Uncharacterized ABC transporter ATP-binding protein YhcH
yeaD	-0.418995	1.40364e-05	0.000141768	Uncharacterized protein yeaD
fliQ	0.646812	1.71238e-05	0.000168032	Flagellar biosynthetic protein FliQ
yxiS	-0.839444	1.63453e-05	0.000162316	Uncharacterized protein yxiS
yydJ	0.689043	1.88917e-05	0.000184072	Probable peptide export permease protein yydJ
rdgB	0.641763	1.37565e-05	0.000140656	Non-canonical purine NTP pyrophosphatase
U712_01115	0.657859	2.19101e-05	0.000209538	Hypothetical Protein
yfkD	-1.42781	1.75518e-05	0.000171825	Uncharacterized protein yfkD
ydzA	-0.586443	1.30215e-05	0.000134134	Uncharacterized membrane protein ydzA
U712_05730	0.638692	2.27345e-05	0.00021494	Hypothetical Protein
yisX	-0.417465	1.70476e-05	0.000168032	Uncharacterized protein yisX
bglA	-1.61894	1.41656e-05	0.000142378	Aryl-phospho-beta-D-glucosidase BglA
yrkP	-1.16117	2.43833e-05	0.000226393	Uncharacterized transcriptional regulatory protein yrkP
ynzI	1.04617	3.54729e-05	0.000304587	Uncharacterized membrane protein ynzI
yydH	0.84069	2.49423e-05	0.000230036	Putative peptide zinc metalloprotease protein yydH
asnO	1.16712	3.0492e-05	0.00027038	Asparagine synthetase [glutamine-hydrolyzing] 3
cypD	-0.816935	3.04144e-05	0.000270271	Probable bifunctional P-450/NADPH-P450 reductase 1
yabD	-0.454483	1.77454e-05	0.000173311	Uncharacterized deoxyribonuclease yabD
yvrP	0.965434	2.07001e-05	0.000199811	Putative efflux system protein yvrP
gapA	-0.490727	1.46831e-05	0.000147222	Glyceraldehyde-3-phosphate dehydrogenase 1
relQ	-0.946138	2.20475e-05	0.000209882	GTP pyrophosphokinase ywaC
menH	-0.350809	1.71209e-05	0.000168032	Putative esterase ytxM
ycbJ	0.483984	1.96395e-05	0.000190462	Uncharacterized protein ycbJ
ycgT	1.57154	2.29792e-05	0.000216266	Ferredoxin--NADP reductase 1
yfmG	0.461689	2.40444e-05	0.000224251	Uncharacterized protein yfmG
yjcP	0.77774	2.9071e-05	0.000261702	Uncharacterized protein yjcP
ybfP	0.81937	3.14043e-05	0.000277282	Uncharacterized HTH-type transcriptional regulator ybfP
tasA	-1.38797	3.94565e-05	0.000332558	Spore coat-associated protein N
cheW	0.669581	2.14332e-05	0.000205928	Chemotaxis protein CheW
ytlR	0.36993	2.1278e-05	0.000204912	Putative lipid kinase YtlR
ykzN	-1.58071	5.0833e-05	0.00041033	Uncharacterized protein ykzN
yitZ	0.427402	2.23569e-05	0.000211914	Uncharacterized MFS-type transporter yitZ
yebE	-0.792982	2.98609e-05	0.000265922	Hypothetical Protein
yfkI	-1.32594	2.44491e-05	0.000226496	Uncharacterized protein yfkI
cheD	0.506519	2.30984e-05	0.000216674	Chemoreceptor glutamine deamidase CheD
nnrA	-1.01075	3.66929e-05	0.000312003	Uncharacterized protein yxkO
hisC	0.384746	1.96268e-05	0.000190462	Histidinol-phosphate aminotransferase
pyrF	-1.67982	2.72928e-05	0.000248942	Orotidine 5'-phosphate decarboxylase
murB	-0.369497	2.02633e-05	0.000196052	UDP-N-acetylenolpyruvoylglucosamine reductase
lytC	-0.33789	2.15173e-05	0.000206257	N-acetylmuramoyl-L-alanine amidase LytC
yhcG	-0.566745	2.1993e-05	0.000209846	Uncharacterized ABC transporter ATP-binding protein YhcG
yqgY	0.775011	2.93991e-05	0.000262941	Uncharacterized protein yqgY
ygxB	-2.27688	3.15712e-05	0.000277751	Uncharacterized protein ygxB
U712_02275	0.46202	2.61246e-05	0.000238813	Hypothetical Protein
rbn	-1.2169	2.52484e-05	0.000232341	Putative ribonuclease-like protein yfkH
argG	0.542294	2.97502e-05	0.000265508	Argininosuccinate synthase
purN	-0.783475	3.4096e-05	0.000294763	Phosphoribosylglycinamide formyltransferase
dapF	-0.502942	2.31428e-05	0.000216674	Diaminopimelate epimerase
hxlB	-0.602861	2.93204e-05	0.000262924	3-hexulose-6-phosphate isomerase
pucR	-0.967053	3.40291e-05	0.000294763	Purine catabolism regulatory protein
ybgF	0.952573	2.89304e-05	0.000261004	Uncharacterized amino acid permease YbgF
hemQ	-0.490586	2.23633e-05	0.000211914	Hypothetical Protein
yitT	-0.727625	2.43678e-05	0.000226393	UPF0750 membrane protein yitT
yvrN	0.762133	2.93337e-05	0.000262924	Uncharacterized ABC transporter permease yvrN
yufL	-0.37038	2.48268e-05	0.000229482	Sensor histidine kinase malK
menF	-0.368586	2.28585e-05	0.000215619	Menaquinone-specific isochorismate synthase
yabS	-0.662846	3.21769e-05	0.000281168	Uncharacterized protein yabS
pgdS	0.680232	2.78903e-05	0.000252722	Gamma-DL-glutamyl hydrolase
dacA	-0.483553	2.31796e-05	0.000216674	D-alanyl-D-alanine carboxypeptidase dacA
U712_09050	2.42696	8.43842e-05	0.000612584	Hypothetical Protein
bioW	1.88244	7.00611e-05	0.000532185	6-carboxyhexanoate--CoA ligase
yocB	-0.616223	4.03349e-05	0.000336747	Uncharacterized protein yocB
yvpB	-0.506979	3.55266e-05	0.000304587	Uncharacterized protein yvpB
ywqM	-0.478779	3.58625e-05	0.000306831	Uncharacterized HTH-type transcriptional regulator ywqM
trpA	0.394656	2.77679e-05	0.000252164	Tryptophan synthase alpha chain
yrbF	0.371524	2.58958e-05	0.000237587	UPF0092 membrane protein yrbF
lytB	-0.306884	2.74563e-05	0.000249883	Amidase enhancer
argH	0.581633	3.51182e-05	0.000302338	Argininosuccinate lyase
alaS	-0.314894	2.59332e-05	0.000237587	Alanyl-tRNA synthetase
yoaM	0.703868	4.82609e-05	0.000392742	UPF0361 protein yoaM
yhjM	0.776086	4.42616e-05	0.000364388	NTD biosynthesis operon regulator ntdR
rsiX	0.607957	2.88801e-05	0.000261004	Sigma-X negative effector
yhcB	-0.664275	3.44887e-05	0.000297537	Uncharacterized protein yhcB
fliF	0.748404	3.13601e-05	0.000277282	Flagellar M-ring protein
ydhK	-1.06198	3.92241e-05	0.000332162	Uncharacterized protein ydhK
rapA	0.707438	4.39759e-05	0.000363481	Response regulator aspartate phosphatase A
yqiG	-0.378289	3.36626e-05	0.000292237	Probable NADH-dependent flavin oxidoreductase yqiG
ycdG	-1.3931	3.89188e-05	0.000330251	Probable oligo-1,6-glucosidase 2
purF	-0.761359	4.04406e-05	0.000336951	Amidophosphoribosyltransferase
menC	-0.530489	3.949e-05	0.000332558	o-succinylbenzoate synthase
recR	-0.306822	3.33057e-05	0.000290355	Recombination protein recR
pyrD	-1.61498	4.48662e-05	0.000368633	Dihydroorotate dehydrogenase B (NAD(+)), catalytic subunit
lonA	-0.38179	3.19608e-05	0.000280402	Lon protease 1
pyrG	-0.413892	3.15916e-05	0.000277751	CTP synthase
purL	-0.728345	4.14899e-05	0.000344999	Phosphoribosylformylglycinamidine synthase 2
ydaD	-2.51909	5.80724e-05	0.000457182	General stress protein 39
degR	0.678502	5.60198e-05	0.000446971	Regulatory protein degR
ydzT	0.849277	7.05553e-05	0.000532185	Hypothetical Protein
yxiO	0.637239	5.11809e-05	0.000412335	Uncharacterized MFS-type transporter yxiO
ybdO	0.573659	5.93747e-05	0.000464784	Uncharacterized protein ybdO
ysnB	0.559116	4.03031e-05	0.000336747	Putative metallophosphoesterase ysnB
ahpF	-0.570085	3.35153e-05	0.000291569	NADH dehydrogenase
yvrO	1.03347	5.63788e-05	0.000448858	Uncharacterized ABC transporter ATP-binding protein YvrO
ylbC	-0.470431	4.01131e-05	0.000336251	Uncharacterized membrane protein ylbC
epsK	-0.917656	8.19549e-05	0.00060116	Uncharacterized membrane protein epsK
mtnE	-0.760736	5.95784e-05	0.000465498	Transaminase MtnE
yfiU	0.573669	5.33895e-05	0.000428461	Uncharacterized MFS-type transporter yfiU
U712_12955	-1.20368	6.245e-05	0.000486101	Hypothetical Protein
mntH	-0.507295	3.60024e-05	0.00030691	Manganese transport protein mntH
amtB	-3.14956	5.40822e-05	0.00043318	Ammonium transporter NrgA
U712_01570	1.81386	0.000124905	0.000845152	Hypothetical Protein
U712_14460	-0.419863	4.81482e-05	0.000392742	Hypothetical Protein
gsiB	-2.48752	5.26808e-05	0.000423595	Glucose starvation-inducible protein B
gerBC	-0.975585	6.51206e-05	0.000503221	Spore germination protein B3
yuxJ	-0.755206	5.84729e-05	0.000458592	Uncharacterized MFS-type transporter yuxJ
xtrA	1.6638	0.000110501	0.000760063	Phage-like element PBSX protein xtrA
pyrE	-1.92101	5.68484e-05	0.000449254	Orotate phosphoribosyltransferase
pdxS	-0.345306	3.95119e-05	0.000332558	Pyridoxal biosynthesis lyase pdxS
pdxT	-0.339476	3.97855e-05	0.000334182	Glutamine amidotransferase subunit pdxT
epsJ	-0.779034	9.98494e-05	0.000701998	Uncharacterized glycosyltransferase epsJ
yvsG	0.865375	5.02769e-05	0.000406983	Uncharacterized protein yvsG
ytpQ	-0.312622	4.26037e-05	0.000353551	UPF0354 protein ytpQ
cheA	0.597792	4.41569e-05	0.000364251	Chemotaxis protein CheA
perR	-0.320975	4.3156e-05	0.000357418	Peroxide operon regulator
folB	-0.379481	5.03201e-05	0.000406983	Dihydroneopterin aldolase
ypfB	0.407607	7.04161e-05	0.000532185	Uncharacterized protein ypfB
spsI	-0.844001	8.26032e-05	0.00060116	Spore coat polysaccharide biosynthesis protein spsI
yybA	-0.542	7.04358e-05	0.000532185	Uncharacterized HTH-type transcriptional regulator yybA
rph	0.55307	4.83696e-05	0.000392742	Ribonuclease PH
U712_12165	0.591007	4.81954e-05	0.000392742	Hypothetical Protein
phrE	0.892565	8.55423e-05	0.000619284	Hypothetical Protein
tatCd	0.649331	9.23554e-05	0.000659386	Sec-independent protein translocase protein tatCd
opuCD	1.14019	7.47716e-05	0.000556887	Glycine betaine/carnitine/choline transport system permease protein opuCD
yvaD	0.50558	6.91075e-05	0.000527133	Uncharacterized protein yvaD
ywiC	-0.658093	8.25099e-05	0.00060116	Uncharacterized protein ywiC
yxjB	0.538584	5.82796e-05	0.000457943	Uncharacterized methyltransferase yxjB
pyrK	-1.51187	6.86537e-05	0.000525499	Dihydroorotate dehydrogenase B (NAD(+)), electron transfer subunit
glgA	-0.64303	0.000101898	0.000713977	Glycogen synthase
yqaR	0.715026	0.000107725	0.000748467	Uncharacterized protein yqaR
yjgA	-0.597281	8.98303e-05	0.000649192	Uncharacterized membrane protein yjgA
ytsJ	0.261357	4.83109e-05	0.000392742	Probable NAD-dependent malic enzyme 4
epsC	-0.697068	9.33346e-05	0.000663353	Probable polysaccharide biosynthesis protein epsC
ahpC	-0.556568	4.81239e-05	0.000392742	Alkyl hydroperoxide reductase subunit C
ydjI	1.00761	6.1102e-05	0.000476504	Uncharacterized protein ydjI
U712_06725	0.846594	8.23054e-05	0.00060116	Hypothetical Protein
ssuD	-0.998172	0.000165335	0.00105169	Alkanesulfonate monooxygenase
U712_07230	0.934305	0.000109027	0.000753725	Hypothetical Protein
radC	-0.488629	5.67109e-05	0.000449025	UPF0758 protein ysxA
cgeE	1.10303	0.000124349	0.000842763	Uncharacterized N-acetyltransferase CgeE
yeaC	-0.333093	6.51356e-05	0.000503221	Uncharacterized protein yeaC
yxeD	1.3436	0.000138778	0.000912191	Uncharacterized protein yxeD
U712_03205	-0.431797	5.80229e-05	0.000457182	Hypothetical Protein
yqgW	0.816417	9.14851e-05	0.000656568	Uncharacterized protein yqgW
dps	-1.20099	5.6473e-05	0.000448858	General stress protein 20U
ureC	-0.478669	9.33916e-05	0.000663353	Urease subunit alpha
ykkC	-0.741346	9.14776e-05	0.000656568	Multidrug resistance protein ykkC
natB	-1.00438	6.80993e-05	0.000522221	Protein natB
glpD	-0.870108	5.45836e-05	0.000436353	Aerobic glycerol-3-phosphate dehydrogenase
ykwB	1.25944	0.000199804	0.00123675	Uncharacterized N-acetyltransferase YkwB
mccB	0.512704	8.04628e-05	0.000591823	Cystathionine gamma-lyase
epsF	-0.851699	0.000128126	0.000859917	Putative glycosyltransferase epsF
opuCA	1.06725	8.44689e-05	0.000612584	Glycine betaine/carnitine/choline transport ATP-binding protein OpuCA
glnA	-0.750375	5.66164e-05	0.000449025	Glutamine synthetase
zosA	-0.69692	7.31709e-05	0.000547489	Zinc-transporting ATPase
fni	-0.335419	6.28258e-05	0.000488108	Isopentenyl-diphosphate delta-isomerase
yhcC	-0.661223	8.23613e-05	0.00060116	Uncharacterized protein yhcC
ohrB	-1.70063	9.37595e-05	0.000664825	Organic hydroperoxide resistance protein ohrB
ydjG	0.939931	7.46218e-05	0.000556773	Uncharacterized protein ydjG
hmp	-0.875621	0.000132846	0.000887042	Flavohemoprotein
thyA	-0.316748	7.85003e-05	0.000580482	Thymidylate synthase 1
citA	-0.494994	9.41293e-05	0.000666306	Citrate synthase 1
abrB	-0.649959	6.40397e-05	0.000496607	Transition state regulatory protein AbrB
yqhY	0.557817	6.59836e-05	0.000508823	Uncharacterized protein YqhY
yyaE	-0.472647	6.91217e-05	0.000527133	Probable oxidoreductase yyaE
katE	-2.00485	7.93915e-05	0.000586026	Catalase-2
yhdC	0.951417	0.000196398	0.00121749	Uncharacterized protein yhdC
ydbT	0.360963	6.65626e-05	0.000512334	UPF0699 transmembrane protein ydbT
yjoB	0.377735	7.21978e-05	0.000542008	Uncharacterized ATPase YjoB
ydaE	-2.3208	0.000137459	0.000908955	Probable D-lyxose ketol-isomerase
dppA	1.6229	0.00021303	0.00129348	D-aminopeptidase
yttA	0.585084	0.000107452	0.000747831	Uncharacterized membrane protein yttA
dltA	0.333689	6.80238e-05	0.000522221	D-alanine--poly(phosphoribitol) ligase subunit 1
yfhJ	-0.829607	0.000103671	0.000723952	Uncharacterized protein yfhJ
rsiW	0.510921	6.98126e-05	0.000531423	Anti-sigma-W factor rsiW
ydgH	-0.493796	7.74738e-05	0.000575039	Putative membrane protein ydgH
manA	1.28339	7.02072e-05	0.000532185	Mannose-6-phosphate isomerase manA
folP	-0.321845	7.74865e-05	0.000575039	Dihydropteroate synthase
ltaSP	0.569801	7.32454e-05	0.000547489	Hypothetical Protein
sigW	0.541461	7.22503e-05	0.000542008	RNA polymerase sigma factor sigW
yjfB	1.4668	0.000176145	0.00111022	Uncharacterized protein yjfB
ybdZ	1.78786	0.00020701	0.00126809	Uncharacterized protein ybdZ
manR	0.856826	7.15455e-05	0.000538672	Probable transcriptional regulator ManR
amyX	0.425587	9.3298e-05	0.000663353	Pullulanase
ytcD	-0.514836	0.00014494	0.000948176	Uncharacterized HTH-type transcriptional regulator ytcD
spo0M	0.429	7.97131e-05	0.000587352	Sporulation-control protein spo0M
fhuD	0.481544	7.82809e-05	0.000579895	Iron(3+)-hydroxamate-binding protein fhuD
fliE	0.755971	0.000102126	0.000714365	Flagellar hook-basal body complex protein FliE
cccB	-0.282305	9.05599e-05	0.000652189	Cytochrome c-551
ywnB	0.437357	0.000115982	0.000791237	Uncharacterized protein ywnB
opuCB	1.16862	0.000144632	0.000947658	Glycine betaine/carnitine/choline transport system permease protein opuCB
rapB	0.491761	9.04516e-05	0.000652189	Response regulator aspartate phosphatase B
dltE	0.307299	8.20848e-05	0.00060116	Uncharacterized oxidoreductase dltE
ycbP	-1.82843	0.000128053	0.000859917	Uncharacterized protein ycbP
sipT	-0.411602	9.21843e-05	0.000659301	Signal peptidase I T
spoIIR	-0.731378	0.000162127	0.00103661	Stage II sporulation protein R
stoA	-0.465515	0.000138487	0.000911728	Sporulation thiol-disulfide oxidoreductase A
yezD	0.942332	0.000268573	0.00155113	Uncharacterized protein yezD
ykkD	-0.811178	0.000149479	0.000971732	Multidrug resistance protein ykkD
opuCC	1.1582	0.000133024	0.000887042	Glycine betaine/carnitine/choline-binding protein
ycdF	-1.73053	0.000137627	0.000908955	Glucose 1-dehydrogenase 2
walR	0.30135	9.86642e-05	0.000694844	Transcriptional regulatory protein WalR
yvrA	-0.589957	0.000100108	0.000702621	Uncharacterized ABC transporter ATP-binding protein YvrA
epsE	-1.06559	0.000213614	0.00129498	Putative glycosyltransferase epsE
pduO	-0.516408	0.000116672	0.000794636	Cob(I)yrinic acid a,c-diamide adenosyltransferase
yczH	0.388576	0.000112576	0.000771819	Uncharacterized protein YczH
ykyA	0.613	0.000122578	0.000832126	Uncharacterized lipoprotein ykyA
fin	-0.398032	0.000106919	0.000745372	Uncharacterized protein yabK
hemD	-0.521669	9.65396e-05	0.00068104	Uroporphyrinogen-III synthase
ytzA	-0.315924	9.55652e-05	0.000675316	UPF0716 protein ytzA
ltaSA	-0.362993	9.18918e-05	0.000658346	Lipoteichoic acid synthase 1
ytiB	-0.350807	0.000109706	0.000755893	Putative carbonic anhydrase YtiB
ynaB	0.670643	0.000136645	0.00090587	Uncharacterized protein ynaB
yumB	-0.888601	0.000128056	0.000859917	NADH dehydrogenase-like protein yumB
yacD	-0.481173	0.000109499	0.000755729	Uncharacterized protein yacD
U712_02705	0.668876	0.000211302	0.00128866	Hypothetical Protein
disA	-0.621787	0.000107905	0.000748467	DNA integrity scanning protein DisA
yuzA	-0.628468	0.000155228	0.000998241	Uncharacterized membrane protein yuzA
ywtE	-0.478864	0.000108354	0.000750325	Uncharacterized protein YwtE
cypX	0.489208	0.000149318	0.000971732	Putative cytochrome P450 CypX
yrhH	-1.15938	0.00018513	0.00116331	Putative methyltransferase yrhH
bioK	1.24085	0.000243214	0.00142656	L-Lysine-8-amino-7-oxononanoate aminotransferase
yhdF	-0.882859	0.00014904	0.000971732	Uncharacterized oxidoreductase yhdF
fliP	0.622565	0.000120863	0.000821831	Flagellar biosynthetic protein fliP
yesF	0.719684	0.000205309	0.00126273	Uncharacterized oxidoreductase yesF
ykzK	1.35839	0.000327473	0.00183252	Uncharacterized protein ykzK
yhcX	-0.729587	0.000110678	0.000760063	UPF0012 hydrolase yhcX
yrbC	-0.509164	0.000167311	0.00106178	UPF0082 protein yrbC
yjzJ	2.22637	0.000418286	0.00218152	Uncharacterized protein yjzJ
pucG	-0.792859	0.000244856	0.00143416	Purine catabolism protein PucG
yxxB	-1.43145	0.000201694	0.00124659	Uncharacterized protein yxxB
yphB	-0.606687	0.000192423	0.00119823	Uncharacterized protein yphB
nucA	-0.508217	0.000126986	0.000856433	DNA-entry nuclease
yvnA	0.603151	0.000213901	0.00129498	Uncharacterized HTH-type transcriptional regulator yvnA
ywdI	-0.624637	0.000152913	0.000989393	Uncharacterized protein ywdI
mecB	-0.354478	0.000125986	0.000851071	Adapter protein mecA 2
U712_07410	1.393	0.000192886	0.00119931	Hypothetical Protein
malQ	-0.682045	0.000146132	0.000954466	Uncharacterized ABC transporter ATP-binding protein YfiB
hprT	-0.225091	0.000115188	0.000788417	Hypoxanthine-guanine phosphoribosyltransferase
ydaT	-1.86914	0.000322949	0.0018121	Uncharacterized protein ydaT
ywnJ	-0.697019	0.000222929	0.00133984	Uncharacterized membrane protein ywnJ
lysS	-0.287871	0.000115901	0.000791237	Lysyl-tRNA synthetase
yydG	0.565244	0.000228776	0.00136311	Putative peptide biosynthesis protein yydG
yaaL	-0.274359	0.000136723	0.00090587	Uncharacterized protein yaaL
ysxC	-0.346825	0.000132958	0.000887042	Probable GTP-binding protein EngB
ydeD	-0.422331	0.000212043	0.00128938	Uncharacterized transporter ydeD
ydeR	1.08481	0.000227347	0.00136039	Uncharacterized MFS-type transporter ydeR
veg	0.705474	0.000138123	0.000910778	Protein veg
ylaF	0.748659	0.000212007	0.00128938	Uncharacterized protein ylaF
yyaJ	-0.375	0.000210193	0.00128379	Putative metabolite transport protein yyaJ
csbC	-2.58553	0.000155244	0.000998241	Probable metabolite transport protein CsbC
yplP	0.759188	0.000186526	0.00116854	Putative sigma L-dependent transcriptional regulator yplP
suhB	-0.549268	0.000153676	0.000992777	Inositol-1-monophosphatase
U712_06250	0.900302	0.000301112	0.00170342	Hypothetical Protein
yocA	0.349986	0.000134297	0.000894089	Uncharacterized membrane protein yocA
yugJ	-0.420226	0.000135621	0.000901455	Probable NADH-dependent butanol dehydrogenase 1
yydF	1.22515	0.000400972	0.0021125	Putative exported peptide yydF
yvaF	0.550048	0.000193817	0.00120329	Uncharacterized HTH-type transcriptional regulator yvaF
dltD	0.314153	0.000132297	0.000886477	Protein dltD
yplQ	0.598408	0.000214502	0.00129672	Hemolysin-3-like
yaaT	-0.2806	0.000139816	0.000917555	Stage 0 sporulation protein yaaT
spsJ	-0.70743	0.000228114	0.00136112	Spore coat polysaccharide biosynthesis protein spsJ
menE	-0.404509	0.000164071	0.00104687	2-succinylbenzoate--CoA ligase
yqfO	-0.310768	0.000150555	0.000977189	UPF0135 protein yqfO
yqjM	-0.479194	0.000169716	0.00107461	NADPH dehydrogenase
yxbD	0.929962	0.000409708	0.00215305	Uncharacterized protein yxbD
trmK	-0.318847	0.000162213	0.00103661	tRNA (adenine-N(1)-)-methyltransferase TrmK
yoaG	0.526937	0.000208488	0.00127526	UPF0715 membrane protein yoaG
cysS	-0.312558	0.000151682	0.000982966	Cysteinyl-tRNA synthetase
U712_02895	-1.51228	0.000434937	0.00225699	Hypothetical Protein
bcd	1.39539	0.000186871	0.00116893	Leucine dehydrogenase
rtpA	-0.736008	0.000300134	0.00170021	Tryptophan RNA-binding attenuator protein inhibitory protein
gamP	0.866901	0.000167434	0.00106178	Putative PTS system glucosamine-specific EIICBA component
hemC	-0.519673	0.000154568	0.000996985	Porphobilinogen deaminase
epsH	-1.14564	0.000445228	0.00230461	Putative glycosyltransferase epsH
ntdA	0.576024	0.000344268	0.00188573	NTD biosynthesis operon protein ntdA
yyaT	0.66003	0.000264026	0.00152913	Uncharacterized protein yyaT
yxzE	0.806957	0.000278693	0.00159843	Uncharacterized protein yxzE
yisN	1.22951	0.000451471	0.0023305	Uncharacterized protein yisN
ydjH	0.924943	0.000202496	0.00124801	UPF0603 protein ydjH
ysnF	-1.96894	0.000370975	0.00199249	Stress response protein ysnF
walK	0.454106	0.000165185	0.00105169	Sensor histidine kinase WalK
yqgC	0.976379	0.000234141	0.00138709	Uncharacterized protein yqgC
rnr	-0.304589	0.000160436	0.00102843	Ribonuclease R
yqaO	0.979492	0.000492444	0.00250825	Uncharacterized protein yqaO
ileS	-0.208744	0.00015928	0.0010226	Isoleucyl-tRNA synthetase
glgD	-1.05815	0.000472791	0.00241754	Glycogen biosynthesis protein glgD
tyrA	0.350078	0.000172314	0.00108826	Prephenate dehydrogenase
yfhP	-0.27514	0.000190662	0.00118906	Uncharacterized protein yfhP
ytaB	-1.63958	0.000360816	0.00195568	Uncharacterized membrane protein ytaB
dltC	0.333108	0.000172397	0.00108826	D-alanine--poly(phosphoribitol) ligase subunit 2
ybzH	-0.562801	0.000293612	0.00166783	Hypothetical Protein
U712_04015	-2.06472	0.000463259	0.00238305	Hypothetical Protein
yrpC	-0.460202	0.000247342	0.00144667	Glutamate racemase 2
rapE	0.676798	0.000367658	0.00198239	Response regulator aspartate phosphatase E
ydaH	-0.76856	0.000205525	0.00126273	Uncharacterized protein ydaH
hemB	-0.442641	0.000185115	0.00116331	Delta-aminolevulinic acid dehydratase
ycgQ	-0.387382	0.00021505	0.00129814	UPF0703 protein ycgQ
sirB	-0.381849	0.00023383	0.00138709	Sirohydrochlorin ferrochelatase
yhdI	0.331325	0.000255923	0.00149055	Uncharacterized HTH-type transcriptional regulator yhdI
yvmC	0.407967	0.000341273	0.00187199	Uncharacterized protein yvmC
yxeG	0.480721	0.000255213	0.00148851	Uncharacterized protein yxeG
gltT	-0.249247	0.000185519	0.00116399	Proton/sodium-glutamate symport protein
natA	-1.02098	0.000259466	0.00150694	ATP-binding transport protein NatA
sirC	-0.415906	0.000266982	0.0015441	Precorrin-2 dehydrogenase
ohrA	0.801793	0.000328451	0.00183552	Organic hydroperoxide resistance protein ohrA
rsbRD	-1.69988	0.00022725	0.00136039	RsbT co-antagonist protein rsbRD
yjdF	1.03711	0.000190544	0.00118906	Uncharacterized protein yjdF
cgeA	-2.39725	0.000763626	0.00356502	Protein CgeA
thiO	-0.497646	0.000338403	0.00187093	Glycine oxidase
ybfE	0.538936	0.00033043	0.00183913	Uncharacterized protein ybfE
accB	0.85916	0.000202527	0.00124801	Biotin carboxyl carrier protein of acetyl-CoA carboxylase
fliG	0.646867	0.000218313	0.00131591	Flagellar motor switch protein FliG
rsgI	-0.365975	0.000236688	0.00139619	Anti-sigma-I factor rsgI
yuaD	0.436737	0.000281932	0.00161254	Putative metal-sulfur cluster biosynthesis proteins yuaD
ydeE	-0.487399	0.00033418	0.00185253	Uncharacterized HTH-type transcriptional regulator ydeE
yqeZ	0.438692	0.000206465	0.00126662	Uncharacterized protein yqeZ
yjbC	-1.04347	0.000218686	0.00131625	Putative acetyltransferase YjbC
yvrE	-0.744419	0.000234639	0.00138805	Uncharacterized protein yvrE
yhcO	-1.62283	0.000723009	0.00342169	Uncharacterized protein yhcO
yhjC	1.19892	0.000742801	0.00349142	Uncharacterized membrane protein yhjC
ycxB	0.495952	0.000350058	0.00191239	Uncharacterized protein ycxB
yjzG	1.50846	0.000709664	0.00337009	Uncharacterized protein yjzG
yvkN	-0.649819	0.000384783	0.00204806	Uncharacterized protein yvkN
feuC	0.518991	0.000269245	0.00155285	Iron-uptake system permease protein feuC
thiC	-0.419405	0.000353248	0.00192474	Phosphomethylpyrimidine synthase
nrnA	-0.259995	0.000227662	0.00136039	Bifunctional oligoribonuclease and PAP phosphatase nrnA
aldY	-1.1155	0.000395546	0.00208923	Uncharacterized aldehyde dehydrogenase AldY
yckB	-0.414173	0.000232478	0.00138317	Probable ABC transporter extracellular-binding protein yckB
yxbA	2.75096	0.00107143	0.00463133	Uncharacterized protein yxbA
ykvP	-0.921345	0.000606307	0.00295379	Spore protein ykvP
ssbB	0.678285	0.000416459	0.00218022	Single-stranded DNA-binding protein ssbB
yurQ	-0.604878	0.000237046	0.00139631	Uncharacterized protein yurQ
yjgB	-1.85474	0.000888855	0.00401712	Uncharacterized protein yjgB
dltB	0.33082	0.000223563	0.0013417	Protein dltB
yfhO	-0.556257	0.000235495	0.00139113	Uncharacterized protein yfhO
maf	-0.438095	0.00025141	0.00146839	Septum formation protein Maf
yozH	0.459753	0.000375885	0.00201363	Uncharacterized protein yozH
accC	0.628724	0.000233666	0.00138709	Biotin carboxylase 1
yfkE	-1.97205	0.000347073	0.00189859	Putative cation exchanger yfkE
yurJ	-0.479798	0.000388084	0.00206033	Uncharacterized ABC transporter ATP-binding protein YurJ
yqfA	0.411929	0.000239711	0.00141	UPF0365 protein yqfA
fliH	0.620355	0.00027654	0.00158829	Probable flagellar assembly protein fliH
pheT	-0.244973	0.000241038	0.0014158	Phenylalanyl-tRNA synthetase beta chain
yabT	-0.749896	0.000386614	0.00205516	Probable serine/threonine-protein kinase yabT
yisR	-0.386984	0.000370387	0.00199191	Uncharacterized HTH-type transcriptional regulator yisR
acpK	2.28461	0.0012385	0.00522736	Polyketide biosynthesis acyl-carrier-protein AcpK
tapA	-1.04377	0.000885499	0.00400749	Uncharacterized protein yqxM
yyzM	-0.386626	0.000340385	0.00187199	Uncharacterized protein yyzM
uppP	0.331112	0.00028034	0.00160565	Undecaprenyl-diphosphatase
gerD	0.530037	0.000339326	0.00187199	Spore germination protein gerD
U712_03065	0.447016	0.00038974	0.00206647	Hypothetical Protein
yugU	-1.49201	0.000555418	0.00275447	UPF0047 protein yugU
ydaC	-1.9418	0.000617828	0.00299582	Uncharacterized methyltransferase ydaC
nagBB	0.769427	0.000308463	0.00174025	Probable glucosamine-6-phosphate deaminase 2
fabHB	1.00359	0.000260983	0.00151363	3-oxoacyl-[acyl-carrier-protein] synthase 3 protein 2
hemL	-0.331979	0.00025666	0.00149274	Glutamate-1-semialdehyde 2,1-aminomutase
U712_14085	-1.49325	0.000636798	0.00306625	Hypothetical Protein
comK	0.674017	0.000524214	0.00265051	Competence transcription factor
yfmL	-0.427597	0.000284821	0.00162682	Putative ATP-dependent RNA helicase yfmL
fra	-0.301168	0.000329276	0.00183764	Uncharacterized protein ydhG
degA	-0.332392	0.000380552	0.00203234	HTH-type transcriptional regulator degA
yceC	0.612659	0.000287623	0.0016383	Stress response protein SCP2
lytE	-0.391878	0.000270254	0.0015565	Probable endopeptidase lytE
yxbC	1.05454	0.000841631	0.00385531	Uncharacterized protein yxbC
yxxF	0.537659	0.000432602	0.00224996	Uncharacterized transporter yxxF
ybaR	-0.515519	0.000294111	0.00166837	Putative sulfate transporter ybaR
ptb	1.12362	0.000366451	0.00197846	Probable phosphate butyryltransferase
cwlS	0.758278	0.000487052	0.00248385	D-gamma-glutamyl-meso-diaminopimelic acid endopeptidase CwlS
yvgT	-0.476514	0.000350916	0.00191455	UPF0126 membrane protein yvgT
manP	1.21353	0.000273166	0.00157108	PTS system mannose-specific EIIBCA component
glgP	-0.63252	0.000529379	0.00265395	Glycogen phosphorylase
opuE	-1.0151	0.000307347	0.00173632	Osmoregulated proline transporter
bacH	0.660207	0.000669876	0.00320318	Bacilysin biosynthesis oxidoreductase ywfH
yjdA	0.349689	0.000341022	0.00187199	Uncharacterized oxidoreductase yjdA
yuzK	0.940965	0.000595052	0.00291611	Hypothetical Protein
yhcA	-0.695837	0.000310081	0.00174463	Uncharacterized MFS-type transporter yhcA
thiW	-0.497845	0.000472883	0.00241754	Putative HMP/thiamine import ATP-binding protein YkoD
flhB	0.611451	0.000324783	0.00181993	Flagellar biosynthetic protein flhB
yhcE	-0.533884	0.000334715	0.00185301	Uncharacterized protein yhcE
gyrB	-0.28913	0.000287226	0.0016383	DNA gyrase subunit B
gltX	-0.245084	0.000290928	0.00165485	Glutamyl-tRNA synthetase
yjdG	1.63269	0.000357893	0.00194493	Uncharacterized N-acetyltransferase YjdG
ycgA	0.600985	0.000607231	0.00295481	Uncharacterized protein ycgA
yfiC	-0.561842	0.000375189	0.00201251	Uncharacterized ABC transporter ATP-binding protein YfiC
nadC	0.731635	0.000884405	0.00400691	Probable nicotinate-nucleotide pyrophosphorylase
mtlD	-2.54369	0.000359481	0.001951	Mannitol-1-phosphate 5-dehydrogenase
feuB	0.596447	0.000380943	0.00203234	Iron-uptake system permease protein feuB
yfmF	-0.392293	0.000341308	0.00187199	Fe(3+)-citrate import ATP-binding protein YfmF
yisP	-0.50515	0.000433039	0.00224996	Putative phytoene/squalene synthase yisP
hepT	-0.195093	0.000308883	0.00174025	Heptaprenyl diphosphate synthase component 2
folK	-0.237817	0.000333113	0.00184909	2-amino-4-hydroxy-6- hydroxymethyldihydropteridine pyrophosphokinase
psiE	-0.965618	0.000632255	0.00305148	Protein psiE-like
yvaA	-1.10452	0.000330005	0.00183913	Uncharacterized oxidoreductase yvaA
ydeJ	0.43963	0.000501609	0.0025518	Uncharacterized lipoprotein ydeJ
ydaS	-2.20019	0.000635331	0.00306275	UPF0410 protein ydaS
iswA	-0.281237	0.000356803	0.00194155	Hypothetical Protein
tkt	-0.374071	0.000317564	0.0017843	Transketolase
U712_19140	-1.02406	0.000850863	0.00388899	Hypothetical Protein
yojK	0.608225	0.000589924	0.00290128	Uncharacterized UDP-glucosyltransferase yojK
yxaL	0.416781	0.000484335	0.00247303	Uncharacterized protein yxaL
ytpR	-0.254543	0.000332552	0.00184846	Putative tRNA-binding protein ytpR
ywpG	0.896796	0.000758495	0.00354907	Uncharacterized protein ywpG
yxeB	1.04503	0.000340586	0.00187199	Iron(3+)-hydroxamate-binding protein yxeB
ykzC	-0.479895	0.000455406	0.00234557	Uncharacterized protein ykzC
yfnG	-0.879477	0.00102091	0.00445947	Putative sugar dehydratase/epimerase yfnG
pelB	0.433998	0.000449854	0.00232565	Pectin lyase
ywbC	-0.425232	0.000397504	0.0020969	Uncharacterized protein ywbC
yvaK	-0.343943	0.000379886	0.00203234	Carboxylesterase
ywzA	-1.94819	0.000526401	0.00265319	UPF0410 protein ywzA
htrB	-0.532668	0.00039149	0.00207309	Uncharacterized serine protease yvtA
yhdL	-0.406262	0.000364694	0.00197154	Probable anti-sigma-M factor yhdL
yhdN	-1.86858	0.000417335	0.00218086	General stress protein 69
yjaZ	1.30552	0.00150495	0.00609784	Uncharacterized protein yjaZ
rok	-0.565912	0.000369141	0.00198779	Repressor rok
yjzF	1.61452	0.00129779	0.00540661	Hypothetical Protein
ywrO	0.269485	0.000417634	0.00218086	General stress protein 14
yqjV	0.378724	0.000591027	0.00290326	Uncharacterized MFS-type transporter yqjV
gerBB	-0.808461	0.000754517	0.00353845	Spore germination protein B2
ywfO	-0.265566	0.000364681	0.00197154	Uncharacterized protein ywfO
yybB	-0.402398	0.000518831	0.0026265	Uncharacterized protein yybB
yutE	-0.446926	0.000426493	0.00222152	UPF0331 protein yutE
yesJ	-0.600299	0.000514308	0.00260999	Uncharacterized N-acetyltransferase YesJ
yppF	0.866227	0.000508443	0.00258339	Uncharacterized protein yppF
yxiP	-0.353034	0.000610639	0.00296516	Uncharacterized protein yxiP
speE	-0.664555	0.00038134	0.00203234	Spermidine synthase
ytlQ	0.291552	0.000451918	0.0023305	Uncharacterized protein ytlQ
ygzB	0.357403	0.000525878	0.00265319	UPF0295 protein ygzB
sigH	0.326046	0.000407648	0.00214494	RNA polymerase sigma-H factor
artP	-0.478636	0.000528814	0.00265395	Arginine-binding extracellular protein ArtP
ypbG	-0.494662	0.000597304	0.00292368	Uncharacterized protein ypbG
ykuU	0.347843	0.000600924	0.00293793	Thioredoxin-like protein ykuU
lytA	-0.266429	0.000548808	0.00273479	Membrane-bound protein lytA
opuBA	0.903959	0.000961212	0.00425709	Choline transport ATP-binding protein OpuBA
thiU	-0.710981	0.000945978	0.0041986	Putative HMP/thiamine-binding protein ykoF
yjcS	0.409352	0.000550762	0.00273884	Uncharacterized protein yjcS
hepS	-0.226365	0.000393484	0.00208099	Heptaprenyl diphosphate synthase component 1
yaaK	-0.28011	0.000415709	0.00217905	UPF0133 protein YbaB
yvaG	-0.444963	0.000576416	0.00284159	Uncharacterized oxidoreductase yvaG
yfhD	-0.798235	0.000766961	0.00357254	Uncharacterized protein yfhD
yraB	-0.560367	0.000934429	0.00416378	HTH-type transcriptional regulator AdhR
yqkF	-0.530447	0.000465224	0.00239019	Uncharacterized oxidoreductase YqkF
yutF	-0.423603	0.000442091	0.00229124	Uncharacterized hydrolase yutF
ywoB	0.905062	0.00107732	0.00464679	Uncharacterized protein ywoB
hxlR	-0.66498	0.000876405	0.00398375	HTH-type transcriptional activator hxlR
aspS	-0.246912	0.000414527	0.00217561	Aspartyl-tRNA synthetase
yebG	-0.585993	0.000793819	0.00366058	Uncharacterized protein yebG
yxlE	-0.680902	0.00103113	0.0044805	Negative regulatory protein yxlE
ylbA	0.762455	0.000771402	0.00358753	Uncharacterized protein ylbA
yflT	-2.25751	0.000715029	0.00339039	General stress protein 17M
tuaH	-0.483219	0.000778192	0.00360458	Hypothetical Protein
tenA	-0.58094	0.000892478	0.00402149	Thiaminase-2
prmC	-0.366031	0.000468663	0.00240487	Protein methyltransferase hemK-like
ywmE	-2.08923	0.00100683	0.00441194	Uncharacterized protein ywmE
fliR	0.579981	0.00052831	0.00265395	Flagellar biosynthetic protein fliR
yjcQ	0.572094	0.000902953	0.00406427	Uncharacterized protein yjcQ
nupN	1.65721	0.0019734	0.00764437	Uncharacterized lipoprotein yufN
ycgR	-0.462026	0.000542681	0.00270752	UPF0718 protein ycgR
ydeF	-0.335382	0.000624324	0.00302003	Uncharacterized HTH-type transcriptional regulator ydeF
ydhE	-0.342499	0.000624034	0.00302003	Uncharacterized UDP-glucosyltransferase ydhE
nadE	-0.471235	0.000472614	0.00241754	NH(3)-dependent NAD(+) synthetase
yfkM	-1.75986	0.000730678	0.0034472	General stress protein 18
isp	-0.884478	0.00128506	0.00536434	Major intracellular serine protease
nasA	-0.701	0.00084507	0.00386678	Nitrate transporter
ywbD	-0.293713	0.000528253	0.00265395	Putative ribosomal RNA large subunit methyltransferase YwbD
comQ	0.448447	0.000594613	0.00291611	Competence regulatory protein ComQ
ymzD	0.330798	0.000811526	0.00372978	Uncharacterized protein ymzD
yfnH	-1.11113	0.00160516	0.00643187	Probable glucose-1-phosphate cytidylyltransferase
hxlA	-0.512991	0.000663976	0.00317864	3-hexulose-6-phosphate synthase
yhcF	-0.48646	0.000589574	0.00290128	Uncharacterized HTH-type transcriptional regulator yhcF
hemX	-0.4596	0.000516573	0.00261827	Protein hemX
pabC	-0.268274	0.000532486	0.0026663	Aminodeoxychorismate lyase
sspE	-0.298271	0.000550943	0.00273884	Small, acid-soluble spore protein gamma-type
ytpP	-0.279337	0.000533314	0.00266721	Thioredoxin-like protein ytpP
yktA	-0.432733	0.000690865	0.00328836	UPF0223 protein yktA
ynaG	0.56673	0.00113992	0.00486139	Uncharacterized protein ynaG
U712_09540	2.17611	0.00286789	0.0103776	Hypothetical Protein
dat	0.398048	0.000682064	0.0032577	D-alanine aminotransferase
divIC	-0.300887	0.000536272	0.00267877	Cell division protein divIC
tetB	-0.429049	0.000606301	0.00295379	Tetracycline resistance protein
trnE	1.30321	0.000659323	0.00316002	Uncharacterized protein yjdI
yisQ	-0.386596	0.000746879	0.00350661	Uncharacterized transporter yisQ
nadA	0.590279	0.00127333	0.00533149	Quinolinate synthase A
ycdB	-0.551826	0.000757767	0.00354907	Uncharacterized protein ycdB
ycbR	-0.424678	0.000928326	0.00414246	Uncharacterized protein ycbR
U712_02215	-2.23498	0.00154429	0.00623534	Hypothetical Protein
yazB	-0.274843	0.00056818	0.00281103	Hypothetical Protein
cheB	0.552373	0.000606112	0.00295379	Chemotaxis response regulator protein-glutamate methylesterase
fur	-0.261719	0.000555387	0.00275447	Ferric uptake regulation protein
ydfN	0.988008	0.00179624	0.00705046	Putative NAD(P)H nitroreductase mhqN
dnaX	-0.172456	0.000526666	0.00265319	DNA polymerase III subunit gamma/tau
prpC	-0.193461	0.000562696	0.00278723	Protein phosphatase prpC
yfnF	-0.871014	0.00160602	0.00643187	Uncharacterized protein yfnF
yfnC	0.423627	0.000715577	0.00339039	Uncharacterized MFS-type transporter yfnC
yxlF	-0.532273	0.00086434	0.00393755	Uncharacterized ABC transporter ATP-binding protein YxlF
epsG	-0.72875	0.00137906	0.00568228	Transmembrane protein epsG
ycnI	-0.618143	0.000569081	0.00281213	Uncharacterized protein ycnI
yoaK	0.480741	0.000776652	0.00360147	UPF0700 transmembrane protein yoaK
glpW	-0.715432	0.00065136	0.0031291	Uncharacterized protein YhcW
yybO	-1.37239	0.000909935	0.00408238	Uncharacterized transporter YybO
yhbI	-0.733932	0.000737207	0.00346906	Uncharacterized HTH-type transcriptional regulator yhbI
spxA	-0.646735	0.00057516	0.00283878	Regulatory protein spx
ywjG	-0.60145	0.000653265	0.00313461	Uncharacterized protein ywjG
hinT	-0.42884	0.000650886	0.0031291	Protein hit
ynaE	0.669189	0.0009512	0.00421726	Uncharacterized protein ynaE
ywlD	-0.522126	0.00109815	0.00471236	UPF0059 membrane protein ywlD
ytlI	0.99949	0.00163029	0.00651017	HTH-type transcriptional regulator ytlI
nin	-0.448515	0.000728881	0.00344554	DNA-entry nuclease inhibitor
yheD	-0.595999	0.00127106	0.00532738	Endospore coat-associated protein yheD
alrA	-0.247684	0.000625011	0.00302003	Alanine racemase 1
cysE	-0.297995	0.000684614	0.00326611	Serine acetyltransferase
glgB	-0.999041	0.00159657	0.00641513	1,4-alpha-glucan-branching enzyme
ylbD	-0.688539	0.00168103	0.00669343	Uncharacterized protein ylbD
srfAB	0.563855	0.00061079	0.00296516	Surfactin synthase subunit 2
sigI	-0.350431	0.000806745	0.00371192	RNA polymerase sigma factor sigI
yceG	1.07058	0.000685954	0.00326874	Uncharacterized protein yceG
cheY	0.545745	0.000787299	0.00363862	Chemotaxis protein CheY
yraH	0.861357	0.00182863	0.00716402	Uncharacterized protein yraH
yisV	-0.288313	0.000968477	0.00428011	Uncharacterized HTH-type transcriptional regulator yisV
U712_15675	-0.859565	0.00183579	0.00717169	Hypothetical Protein
licR	-0.265986	0.000815388	0.00374337	Probable licABCH operon regulator
ytxB	-0.280576	0.000775053	0.00359809	TVP38/TMEM64 family membrane protein ytxB
pnbA	0.533893	0.00102429	0.0044616	Para-nitrobenzyl esterase
yvaE	0.402897	0.000945958	0.0041986	Uncharacterized membrane protein yvaE
proI	-0.669479	0.000838143	0.00384358	Pyrroline-5-carboxylate reductase 2
ylzI	0.567526	0.0010019	0.00439499	Uncharacterized protein ylzI
fliJ	0.545448	0.000792788	0.00365991	Flagellar FliJ protein
yncB	-0.449796	0.00109288	0.00469643	Endonuclease yncB
menD	-0.394047	0.000701765	0.00333641	2-succinyl-5-enolpyruvyl-6-hydroxy-3- cyclohexene-1-carboxylate synthase
yuzD	-0.311593	0.000981021	0.00433093	Putative disulfide oxidoreductase yuzD
dnaI	-0.300713	0.000780754	0.00361241	Primosomal protein DnaI
pyrAB	-1.43214	0.000762317	0.00356293	Carbamoyl-phosphate synthase pyrimidine-specific large chain
cimH	0.803849	0.00169828	0.00674263	Citrate/malate transporter
bsuRB	0.452927	0.000765994	0.00357205	Type-2 restriction enzyme BsuMI component ydiS
yceE	0.359009	0.00073618	0.00346817	Uncharacterized protein YceE
pksS	0.382036	0.000855268	0.00390291	Polyketide biosynthesis cytochrome P450 PksS
yjjA	-0.537228	0.000877856	0.00398597	Uncharacterized protein yjjA
ywjC	-2.1274	0.000916797	0.00410428	Uncharacterized protein ywjC
ribC	-0.19451	0.000730896	0.0034472	Riboflavin biosynthesis protein ribC
appB	0.665178	0.00193532	0.00751092	Oligopeptide transport system permease protein AppB
ydgG	-0.502973	0.00126231	0.00530145	Uncharacterized HTH-type transcriptional regulator ydgG
yjbK	0.329172	0.000984214	0.00434039	Uncharacterized protein yjbK
ybdK	-0.341265	0.00113232	0.00483394	Sensor histidine kinase ybdK
yvdB	-0.39733	0.00117733	0.00500032	Putative sulfate transporter yvdB
exlX	0.31579	0.00102921	0.00447684	Expansin-yoaJ
sipS	0.259583	0.000795819	0.00366573	Signal peptidase I S
ykoL	-1.42021	0.00353251	0.0120439	Stress response protein ykoL
pbpE	0.599821	0.00118089	0.00501032	Penicillin-binding protein 4*
ydaG	-1.95137	0.000965571	0.00427183	General stress protein 26
ydeI	-0.352786	0.00128341	0.00536288	Uncharacterized protein ydeI
rapH	0.641974	0.00124797	0.00525722	Hypothetical Protein
appF	0.903724	0.00292884	0.0105372	Oligopeptide transport ATP-binding protein AppF
yckC	-0.448786	0.00111228	0.00476314	Uncharacterized protein yckC
phrA	0.89458	0.00262101	0.00965249	Phosphatase rapA inhibitor
ydbD	-0.857595	0.00110136	0.00472124	Probable manganese catalase
sigY	-0.518849	0.00148995	0.0060608	RNA polymerase sigma factor sigY
yybG	0.225064	0.00102463	0.0044616	Uncharacterized protein yybG
dnaK	0.42168	0.000771913	0.00358753	Chaperone protein DnaK
yybF	-0.417575	0.00121953	0.00516368	Uncharacterized MFS-type transporter yybF
flhF	0.537481	0.000908058	0.00407838	Flagellar biosynthesis protein flhF
dnaB	-0.311956	0.000935115	0.00416378	Replication initiation and membrane attachment protein
flhA	0.534534	0.000869687	0.00395755	Flagellar biosynthesis protein flhA
yqzF	0.40242	0.00125031	0.00526029	Uncharacterized protein yqzF
gspA	-2.33971	0.000918052	0.00410546	General stress protein A
yugU	-0.938308	0.00272698	0.00989696	Hypothetical Protein
U712_15900	-0.580828	0.00178775	0.00703045	Hypothetical Protein
yubA	0.318336	0.000906292	0.00407487	UPF0118 membrane protein yubA
yxdL	-0.631341	0.00186425	0.00726918	ABC transporter ATP-binding protein YxdL
yoaO	1.31278	0.00303066	0.010815	Uncharacterized protein yoaO
ylxH	0.544596	0.000988494	0.00434539	Uncharacterized protein ylxH
ybdN	0.709673	0.00199959	0.00772416	Uncharacterized protein ybdN
ynzK	-0.726216	0.00206779	0.00794314	Uncharacterized membrane protein ynzK
yvbW	-0.525047	0.00103518	0.00449337	Uncharacterized amino acid permease YvbW
nprB	-0.49991	0.00200753	0.00774762	Neutral protease B
ylbG	0.236101	0.0010933	0.00469643	Hypothetical Protein
yocH	0.409315	0.000855794	0.00390291	Cell wall-binding protein yocH
U712_15555	-1.42891	0.00244579	0.00912434	Hypothetical Protein
ywqG	0.364876	0.0011843	0.00501964	Uncharacterized protein ywqG
tuaE	-0.421954	0.00159745	0.00641513	Teichuronic acid biosynthesis protein tuaE
bsuRC	0.39458	0.000925721	0.00413529	Type-2 restriction enzyme BsuMI component ydjA
purR	-0.3512	0.000878818	0.00398597	Pur operon repressor
yvbF	0.506407	0.00133874	0.00555483	Putative HTH-type transcriptional regulator yvbF
yphE	0.513503	0.00117463	0.00499489	Hypothetical Protein
U712_13350	0.93053	0.00287695	0.0103957	Hypothetical Protein
prkC	-0.171704	0.000892424	0.00402149	Serine/threonine-protein kinase PrkC
efeN	-0.359419	0.000915968	0.00410428	Putative peroxidase ywbN
yqhR	-0.821517	0.00265036	0.00970394	Uncharacterized protein yqhR
pabA	-0.253527	0.000986671	0.00434539	Para-aminobenzoate/anthranilate synthase glutamine amidotransferase component II
yfhI	-1.22934	0.000992141	0.00435679	Uncharacterized MFS-type transporter yfhI
yoxC	-1.37713	0.00205315	0.00789423	Uncharacterized protein yoxC
pycA	-0.230051	0.000889569	0.00401712	Pyruvate carboxylase
thrB	-0.422074	0.00115222	0.0049088	Homoserine kinase
ywdJ	-0.570146	0.000987543	0.00434539	Putative purine permease ywdJ
tmk	-0.273419	0.00102248	0.0044616	Thymidylate kinase
aag	-0.822499	0.00190611	0.00741779	Putative 3-methyladenine DNA glycosylase
pucJ	-0.961412	0.00201761	0.00777926	Uric acid permease pucJ
yeeI	-0.449808	0.00101978	0.00445947	UPF0082 protein YeeN
iolR	-0.526125	0.00111594	0.00477388	HTH-type transcriptional regulator iolR
asnS	0.176547	0.000942342	0.00419145	Asparaginyl-tRNA synthetase
U712_09195	1.19	0.00420587	0.0138446	Hypothetical Protein
dppB	1.29021	0.00414556	0.0137115	Dipeptide transport system permease protein dppB
fliZ	0.558637	0.0011307	0.00483202	Flagellar biosynthetic protein fliZ
mccA	0.359236	0.00134533	0.00557321	O-acetylserine dependent cystathionine beta-synthase
yubF	0.280247	0.00107838	0.00464679	Uncharacterized membrane protein yubF
ytkC	-0.74077	0.00319222	0.0112406	Uncharacterized protein ytkC
resC	-0.276159	0.0010456	0.00453384	Cytochrome c biogenesis protein ResC
yacL	-0.554472	0.00108169	0.00465621	Uncharacterized PIN and TRAM-domain containing protein YacL
sipV	-0.302059	0.00143169	0.00585253	type I signal peptidase V
yvcQ	0.268078	0.00123962	0.00522736	Sensor histidine kinase yvcQ
moaB	-0.294873	0.00133695	0.00555298	Molybdenum cofactor biosynthesis protein B
ycbC	1.17779	0.00303639	0.0108207	Probable 5-dehydro-4-deoxyglucarate dehydratase
dusB	-0.273243	0.00102036	0.00445947	Probable tRNA-dihydrouridine synthase 1
cotX	-2.23347	0.00294968	0.010603	Spore coat protein X
ywnF	-0.329755	0.00134586	0.00557321	Uncharacterized protein ywnF
ssuC	-1.15379	0.00468033	0.0150475	Putative aliphatic sulfonates transport permease protein ssuC
yhdK	-0.307851	0.00147176	0.00599857	Probable anti-sigma-M factor yhdK
U712_20565	-1.04061	0.00334904	0.0116443	Hypothetical Protein
mgsR	-2.05796	0.00126467	0.00530598	Uncharacterized protein YqgZ
pcp	0.52622	0.00231687	0.00872198	Pyrrolidone-carboxylate peptidase
yufM	-0.257303	0.00122542	0.00518332	Transcriptional regulatory protein malR
yrhC	0.555019	0.00218462	0.00832248	Uncharacterized protein yrhC
thiX	-0.563534	0.00234241	0.00880211	Putative HMP/thiamine permease protein YkoC
mreBH	-0.421754	0.00150031	0.00608498	Protein mreBH
galE	0.272661	0.00106999	0.00462993	UDP-glucose 4-epimerase
glyS	-0.22353	0.00105048	0.00455027	Glycyl-tRNA synthetase beta subunit
nasB	-0.938569	0.00286943	0.0103776	Assimilatory nitrate reductase electron transfer subunit
pucL	-0.705807	0.0023087	0.00871499	Uric acid degradation bifunctional protein PucL
yflA	-1.20862	0.00168435	0.00670018	Uncharacterized transporter yflA
ycgK	-0.34737	0.00159875	0.00641513	Uncharacterized HTH-type transcriptional regulator ycgK
U712_18450	0.716742	0.00263291	0.00966567	Hypothetical Protein
proS	-0.163856	0.00107471	0.00464063	Prolyl-tRNA synthetase
ylbM	-0.252394	0.00152242	0.00615659	UPF0348 protein ylbM
yusN	-1.48025	0.00589806	0.0180864	Uncharacterized protein yusN
ybyB	-1.98301	0.00150023	0.00608498	Uncharacterized protein ybyB
degU	-0.181378	0.00117484	0.00499489	Transcriptional regulatory protein degU
U712_19720	0.683572	0.00295363	0.010608	Hypothetical Protein
ydeC	-0.299637	0.00184038	0.00718285	Uncharacterized HTH-type transcriptional regulator ydeC
cotSA	-1.06723	0.00412217	0.013645	Spore coat protein SA
yodR	1.85288	0.00718051	0.0212693	Probable coenzyme A transferase subunit beta
yvaV	-0.410086	0.00138938	0.00571344	Putative HTH-type transcriptional regulator yvaV
ykuV	0.391625	0.00216625	0.00826768	Thiol-disulfide oxidoreductase ykuV
yqfC	0.620051	0.00344377	0.0118542	Uncharacterized protein yqfC
ywcC	-0.415924	0.00179615	0.00705046	Uncharacterized HTH-type transcriptional regulator ywcC
yxlG	-0.418851	0.00189203	0.00737056	Uncharacterized transmembrane protein yxlG
yutD	-0.406367	0.00149725	0.0060845	Uncharacterized protein yutD
fliY	0.55025	0.00131841	0.00548699	Flagellar motor switch phosphatase FliY
aroA	0.294572	0.00125124	0.00526029	3-phosphoshikimate 1-carboxyvinyltransferase
galK	-0.667609	0.00148137	0.00603181	Galactokinase
pheS	-0.31127	0.00128853	0.0053734	Phenylalanyl-tRNA synthetase alpha chain
yoxB	-1.34611	0.00329809	0.0115155	Uncharacterized protein yoxB
yhxA	-0.376013	0.00136258	0.00561998	Uncharacterized aminotransferase YhxA
ylxW	-0.289976	0.00140183	0.0057475	UPF0749 protein ylxW
fabF	0.952174	0.00123149	0.00520368	3-oxoacyl-[acyl-carrier-protein] synthase 2
ywqO	-0.518798	0.00297935	0.0106818	Uncharacterized protein ywqO
yhcV	-0.497525	0.00252334	0.00935465	CBS domain-containing protein yhcV
yhbJ	-0.678998	0.0014596	0.0059549	Putative efflux system component yhbJ
yfhF	-0.425404	0.00175419	0.0069116	Epimerase family protein yfhF
ybgG	-0.387799	0.00243243	0.00909907	Homocysteine S-methyltransferase ybgG
bshBA	-0.218374	0.0013813	0.00568585	Uncharacterized deacetylase ypjG
yhdA	0.48804	0.00214256	0.00819237	FMN-dependent NADPH-azoreductase
yckA	-0.350789	0.00139866	0.00574017	Probable amino-acid ABC transporter permease protein yckA
mgfK	-0.254904	0.0013597	0.00561414	UPF0052 protein yvcK
yesE	0.886057	0.00291878	0.0105102	Uncharacterized protein yesE
hmoA	0.396598	0.00143821	0.00587338	Putative monooxygenase yetG
yqaC	-0.881714	0.00600023	0.0183643	Uncharacterized protein yqaC
yutK	-0.620536	0.00135981	0.00561414	Uncharacterized transporter yutK
qoxC	-0.30545	0.00128132	0.00535955	Quinol oxidase subunit 3
ftsE	-0.362961	0.00135429	0.00560252	Cell division ATP-binding protein FtsE
ydbC	-0.599933	0.00271075	0.00986399	Uncharacterized protein ydbC
moaE	-0.404345	0.00162639	0.00650086	Molybdopterin synthase catalytic subunit
hrcA	0.285062	0.00132839	0.00552296	Heat-inducible transcription repressor hrcA
purQ	-0.630031	0.00222862	0.0084512	Phosphoribosylformylglycinamidine synthase 1
yxjL	-0.40036	0.00238401	0.00893412	Uncharacterized transcriptional regulatory protein yxjL
holB	-0.273245	0.00139737	0.00574017	DNA polymerase III subunit delta'
U712_14080	-1.41799	0.00311988	0.0110611	Hypothetical Protein
yjfA	0.906285	0.00438801	0.0143415	Uncharacterized protein yjfA
yuzH	-0.963371	0.0034087	0.0117923	Uncharacterized protein yuzH
yobF	0.237109	0.00171847	0.00680975	Uncharacterized protein yobF
ypqP	0.569721	0.00304577	0.0108448	Uncharacterized membrane protein RffG
ydbA	-0.379796	0.00204152	0.00785682	Uncharacterized protein ydbA
pstS	-2.06168	0.00251591	0.00933545	Phosphate-binding protein pstS
ylbK	0.272196	0.00170998	0.00678259	Uncharacterized NTE family protein ylbK
yyaS	0.482082	0.00235464	0.00883204	Uncharacterized protein yyaS
yviE	0.466983	0.00220235	0.00837459	Uncharacterized protein yviE
bslA	-0.414633	0.00235093	0.00882611	Uncharacterized protein yuaB
yfkT	-0.901619	0.00231276	0.00872198	Putative spore germination protein YfkT
metS	-0.257163	0.00141937	0.00581367	Methionyl-tRNA synthetase
ytmO	-1.37902	0.00748109	0.0220179	Uncharacterized protein ytmO
ccpA	-0.325684	0.00142942	0.00584903	Catabolite control protein A
rsbW	-1.22664	0.00150691	0.00609983	Serine-protein kinase rsbW
folC	-0.261264	0.00154679	0.00623534	Folylpolyglutamate synthase
ycnK	-0.636024	0.00154772	0.00623534	HTH-type transcriptional repressor ycnK
helD	-0.344943	0.00167011	0.00665633	Helicase IV
paiB	0.424112	0.00288328	0.0104095	Protease synthase and sporulation protein PAI 2
ypoP	0.285949	0.00173542	0.00685723	Uncharacterized HTH-type transcriptional regulator ypoP
U712_02695	0.452236	0.00302697	0.010815	Hypothetical Protein
ywcB	0.657834	0.00352178	0.0120327	Uncharacterized protein ywcB
yccK	-0.724053	0.00224988	0.00851622	Uncharacterized oxidoreductase YccK
yddS	-0.429377	0.00350976	0.0120016	Uncharacterized MFS-type transporter yddS
speB	-0.61339	0.00154792	0.00623534	Agmatinase
ysdB	0.27075	0.00183188	0.00716995	Sigma-w pathway protein ysdB
yvdA	-0.648126	0.00353378	0.0120439	Putative carbonic anhydrase YvdA
flgD	0.531091	0.00198521	0.00768296	FlaA locus uncharacterized protein ylxG
ydzM	-0.681886	0.00481612	0.0154004	Hypothetical Protein
glyQ	-0.229922	0.00164904	0.0065787	Glycyl-tRNA synthetase alpha subunit
yceH	0.821867	0.0018035	0.00707225	Uncharacterized protein yceH
yhfH	1.3269	0.00850943	0.0245558	Uncharacterized protein yhfH
ypuA	-0.289668	0.00173265	0.00685283	Uncharacterized protein ypuA
cypC	-1.69806	0.00297391	0.0106716	Fatty-acid peroxygenase
yybI	0.4155	0.00303063	0.010815	Uncharacterized protein yybI
ywcI	-1.19368	0.00802167	0.0234093	Uncharacterized protein ywcI
spoIIID	1.79912	0.00730979	0.0216059	Stage III sporulation protein D
ytzJ	0.410535	0.00282632	0.0102395	Uncharacterized protein ytzJ
rpoC	-0.461136	0.00156284	0.00628933	DNA-directed RNA polymerase subunit beta'
menH	-0.22089	0.00169642	0.00674173	Demethylmenaquinone methyltransferase
yaaO	-0.246294	0.00175226	0.00691059	Uncharacterized protein yaaO
murG	-0.306346	0.00175222	0.00691059	UDP-N-acetylglucosamine--N-acetylmuramyl- (pentapeptide) pyrophosphoryl-undecaprenol N-acetylglucosa
yybC	-0.520608	0.0025746	0.00952416	Uncharacterized protein yybC
qoxB	-0.315277	0.00162532	0.00650086	Quinol oxidase subunit 1
srtN	0.333221	0.00238711	0.00893765	NAD-dependent deacetylase
yphF	0.495742	0.00191355	0.00743341	Uncharacterized protein yphF
yqeM	-0.344245	0.00173237	0.00685283	Putative methyltransferase yqeM
gdh	-0.864513	0.00634113	0.0191809	Glucose 1-dehydrogenase
ydfQ	-0.619121	0.0051312	0.0161707	Thioredoxin-like protein ydfQ
ydjJ	-1.35683	0.00466458	0.0150319	Uncharacterized membrane protein ydjJ
yfjR	0.291626	0.00245165	0.00913796	Uncharacterized oxidoreductase yfjR
bioD	0.873508	0.0060528	0.0184979	ATP-dependent dethiobiotin synthetase BioD
fliI	0.496663	0.00190774	0.00741779	Flagellum-specific ATP synthase
rlmN	-0.161695	0.00183452	0.00717169	Ribosomal RNA large subunit methyltransferase N
glmS	-0.534036	0.00176007	0.00692818	Glucosamine--fructose-6-phosphate aminotransferase
splB	-0.307789	0.00264121	0.00967988	Spore photoproduct lyase
yqbD	-0.97698	0.00648659	0.0195495	Uncharacterized protein yqbD
glnJ	-0.38444	0.00262882	0.00965923	Sensor histidine kinase glnK
sscA	-1.17932	0.00753139	0.0221345	Hypothetical Protein
yoaS	0.390601	0.00358151	0.0121566	Uncharacterized membrane protein yoaS
xynD	0.702969	0.0045361	0.014721	Arabinoxylan arabinofuranohydrolase
U712_04570	0.985183	0.00599319	0.0183563	Hypothetical Protein
yetH	-0.345748	0.00244233	0.00911964	Uncharacterized protein yetH
ywhD	-0.267941	0.00199125	0.00769914	Uncharacterized protein ywhD
yxzF	-0.888977	0.00536683	0.0167982	Uncharacterized protein yxzF
tagB	0.523617	0.00195075	0.00756371	Putative CDP-glycerol:glycerophosphate glycerophosphotransferase
ygzD	-0.337547	0.00264145	0.00967988	Uncharacterized HTH-type transcriptional regulator ygzD
kapB	-0.328244	0.00290168	0.0104577	Kinase-associated lipoprotein B
ktrC	0.220912	0.00202781	0.0078113	Ktr system potassium uptake protein C
U712_10950	0.814078	0.00701372	0.0209099	Hypothetical Protein
yxxE	-0.479689	0.00261624	0.00965249	Uncharacterized protein yxxE
yndG	0.495125	0.00315038	0.0111312	Uncharacterized membrane protein yndG
yitL	-0.20382	0.00207929	0.00796516	Uncharacterized protein yitL
tlpA	0.718164	0.00528251	0.016597	Methyl-accepting chemotaxis protein tlpA
argB	1.05662	0.00866921	0.024982	Acetylglutamate kinase
yfkF	-0.729509	0.00266018	0.00973129	Uncharacterized MFS-type transporter yfkF
bioB	0.649124	0.00546818	0.017051	Biotin synthase
thiD	-0.472766	0.0035433	0.0120523	Hydroxymethylpyrimidine/phosphomethylpyrimidine kinase
trpF	1.18482	0.00677148	0.0203341	N-(5'-phosphoribosyl)anthranilate isomerase
narK	-0.45461	0.00502905	0.0159215	Nitrite extrusion protein
gpsB	0.16947	0.00207084	0.00794749	Cell cycle protein gpsB
yxaC	-0.568505	0.00341729	0.0118089	Uncharacterized protein yxaC
yvdC	-0.515711	0.00349042	0.0119453	Uncharacterized protein yvdC
ydbS	0.329608	0.00224644	0.00851098	UPF0699 transmembrane protein ydbS
rsbV	-1.20459	0.00210126	0.00804189	Anti-sigma-B factor antagonist
ywzC	-0.457778	0.00266262	0.00973161	Hypothetical Protein
U712_02445	-0.430293	0.00471407	0.0151246	Hypothetical Protein
spoVFA	-0.672783	0.00616709	0.0187917	Dipicolinate synthase, A chain
ykyB	-0.501523	0.00245681	0.00914093	Uncharacterized protein ykyB
yutJ	-0.408184	0.00216462	0.00826768	NADH dehydrogenase-like protein yutJ
gabP	0.422754	0.00436961	0.014304	GABA permease
yaaI	-0.527609	0.0033689	0.0116742	Uncharacterized isochorismatase family protein yaaI
ygaO	-0.289923	0.00256267	0.00949196	Uncharacterized lipoprotein ygaO
hisS	-0.223254	0.00207458	0.00795446	Histidyl-tRNA synthetase
yrrL	0.248009	0.00220611	0.0083812	UPF0755 protein yrrL
sspK	-1.27991	0.00403469	0.0133983	Small, acid-soluble spore protein K
ydbK	0.250621	0.00221303	0.00839979	Uncharacterized membrane protein ydbK
albA	0.222543	0.00257596	0.00952416	Antilisterial bacteriocin subtilosin biosynthesis protein AlbA
ywaD	-0.741448	0.00553091	0.0172207	Aminopeptidase YwaD
fabL	-0.220332	0.00218109	0.00831665	Enoyl-[acyl-carrier-protein] reductase [NADPH] FabL
ylxF	0.479162	0.00247149	0.00918712	FlaA locus 22.9 kDa protein
yycS	-0.425982	0.00501388	0.0158978	Uncharacterized protein yycS
rtbI	0.283336	0.00262233	0.00965249	Probable ATP-dependent DNA helicase recQ
rpmEB	-0.913839	0.00346137	0.0119021	50S ribosomal protein L31 type B
ywtG	-2.45553	0.00322858	0.0113205	Putative metabolite transport protein ywtG
ywoF	0.422397	0.00269576	0.00982672	Uncharacterized protein ywoF
fbp	-0.410185	0.00231622	0.00872198	Fructose-1,6-bisphosphatase class 3
rplI	-0.243473	0.00228779	0.00864392	50S ribosomal protein L9
cysL	-0.228904	0.00271368	0.00986597	HTH-type transcriptional regulator CysL
bmrU	-1.43983	0.00541172	0.016906	Putative lipid kinase BmrU
yizC	-0.467998	0.00391012	0.0130474	Uncharacterized protein yizC
yxjN	-0.286221	0.00330379	0.011516	Uncharacterized protein yxjN
U712_13365	0.372831	0.00329402	0.011511	Hypothetical Protein
yqiI	-0.654849	0.00698047	0.0208408	Uncharacterized protein YqiI
yoeA	0.356765	0.00335646	0.0116533	Probable multidrug resistance protein yoeA
grpE	0.337597	0.00219519	0.00835502	Protein grpE
ydzT	0.546342	0.00455292	0.014764	Hypothetical Protein
ydgJ	-0.274686	0.00320458	0.0112589	Uncharacterized HTH-type transcriptional regulator ydgJ
yjcZ	-1.98648	0.0121311	0.0331145	UPF0752 sporulation protein yjcZ
U712_20535	-1.481	0.00726794	0.0214975	Hypothetical Protein
ydfH	-0.405812	0.00302237	0.010815	Sensor histidine kinase ydfH
thrC	-0.464117	0.00270693	0.00985875	Threonine synthase
rsbP	-0.199463	0.00250665	0.00930944	Phosphoserine phosphatase rsbP
yxlH	-0.386769	0.00309599	0.0109988	Uncharacterized MFS-type transporter yxlH
bceR	0.279416	0.0035273	0.0120417	Sensory transduction protein BceR
ycnJ	-0.58277	0.00228271	0.00863261	Copper transport protein YcnJ
ykzP	-1.17061	0.010528	0.0294771	Hypothetical Protein
argC	0.589875	0.00710422	0.0211189	N-acetyl-gamma-glutamyl-phosphate reductase
aroD	-0.438944	0.00233908	0.00879756	Shikimate dehydrogenase
yqeG	-0.438909	0.00244171	0.00911964	Uncharacterized protein yqeG
dtpT	-0.366538	0.00245686	0.00914093	Uncharacterized transporter yclF
ypzF	-0.289592	0.00347769	0.0119116	Hypothetical Protein
yhjP	-0.280772	0.00324504	0.0113686	Uncharacterized protein yhjP
U712_00035	-0.386105	0.00373034	0.0125465	Hypothetical Protein
levE	-2.08685	0.00883686	0.0254298	Fructose-specific phosphotransferase enzyme IIB component
ssrSA	1.26244	0.00313403	0.0111018	Hypothetical Protein
qdoR	-0.523926	0.00262739	0.00965923	Uncharacterized HTH-type transcriptional regulator yxaF
spsE	-0.660186	0.00629753	0.0190848	Spore coat polysaccharide biosynthesis protein spsE
yocM	0.704045	0.00420193	0.0138426	Uncharacterized protein yocM
tcyJ	2.15567	0.016097	0.0416091	L-cystine-binding protein tcyJ
maeA	-0.412737	0.00353963	0.0120523	Probable NAD-dependent malic enzyme 2
srbL	-0.398916	0.0037662	0.0126282	Hypothetical Protein
ydgI	-0.195283	0.00315451	0.0111363	Putative NAD(P)H nitroreductase ydgI
yyaQ	-0.220824	0.00335966	0.0116533	Hypothetical Protein
U712_16750	-0.413099	0.00622279	0.0189058	Hypothetical Protein
yraA	0.277758	0.00290038	0.0104577	Putative cysteine protease yraA
yhzG	-0.419069	0.00482145	0.0154056	Hypothetical Protein
yceD	0.381094	0.00261321	0.00965249	General stress protein 16U
yqiK	-0.451834	0.00394568	0.0131449	Uncharacterized protein yqiK
U712_17635	1.47937	0.0148073	0.0389068	Hypothetical Protein
ywpJ	0.758731	0.00299392	0.0107248	Uncharacterized phosphatase YwpJ
yugO	-0.59383	0.00578322	0.017912	Putative potassium channel protein yugO
rsbX	-0.930022	0.00261921	0.00965249	Phosphoserine phosphatase rsbX
eglS	-0.381997	0.00524694	0.0164978	Endoglucanase
racX	0.544643	0.0044187	0.0144077	Probable amino-acid racemase
pksR	-0.271957	0.0033242	0.0115677	Polyketide synthase PksR
sipW	-1.29297	0.0109815	0.0305356	Signal peptidase I W
fliK	0.5064	0.00271775	0.00987209	Probable flagellar hook-length control protein
cotW	-1.59635	0.00868767	0.0250178	Spore coat protein W
thiF	-0.450064	0.00468975	0.0150661	Sulfur carrier protein ThiS adenylyltransferase
fnr	-0.876067	0.00367011	0.0123862	Anaerobic regulatory protein
yphA	-0.470313	0.00568252	0.0176167	Uncharacterized protein yphA
yvzJ	0.474285	0.00581234	0.0179619	Uncharacterized lipoprotein yvzJ
cgeB	-1.09966	0.00736079	0.0217256	Protein CgeB
sigB	-1.10104	0.00267038	0.00975134	RNA polymerase sigma-B factor
yqfL	-0.1856	0.00278943	0.0101148	Putative phosphotransferase YdiA
ypzD	-1.50759	0.0142341	0.0376875	Spore germination protein-like protein ypzD
U712_05070	-0.401393	0.00346974	0.0119116	Hypothetical Protein
mrnC	-0.258712	0.00317868	0.0112025	Putative ribonuclease mrnC
cotV	-1.41957	0.00913047	0.0261656	Spore coat protein V
moeB	-0.317379	0.00309679	0.0109988	Sulfur carrier protein moaD adenylyltransferase
U712_05485	-1.24624	0.00544299	0.0169853	Hypothetical Protein
ybzH	-0.349655	0.00342963	0.0118252	Uncharacterized HTH-type transcriptional regulator ybzH
rnjB	-0.160364	0.00268418	0.00979312	Ribonuclease J 2
leuC	-0.632575	0.00547556	0.0170612	3-isopropylmalate dehydratase large subunit
ykpC	-0.493082	0.00721746	0.0213635	Uncharacterized protein ykpC
yfkK	-0.2632	0.00354498	0.0120523	UPF0435 protein yfkK
ytcB	-1.1589	0.0134893	0.0361548	Uncharacterized UDP-glucose epimerase ytcB
ysoA	-0.210689	0.00303216	0.010815	TPR repeat-containing protein ysoA
ycbG	-0.281739	0.0035709	0.0121305	Uncharacterized HTH-type transcriptional regulator ycbG
bst	0.425812	0.00437426	0.0143079	Putative metal-dependent hydrolase yfiT
moeA	-0.329275	0.00309697	0.0109988	Molybdopterin molybdenumtransferase
ywkB	-0.60435	0.0049704	0.0157867	Uncharacterized transporter YwkB
adhA	-0.324951	0.00529916	0.0166367	Probable formaldehyde dehydrogenase AdhA
yndB	-0.337358	0.00330275	0.011516	Uncharacterized protein YndB
ymaB	-0.505966	0.00317811	0.0112025	Uncharacterized protein ymaB
mnaA	-0.260213	0.00314318	0.0111152	UDP-N-acetylglucosamine 2-epimerase
fbpB	0.416481	0.00497458	0.0157867	Uncharacterized protein ydbN
ytxE	-0.533755	0.00330927	0.0115254	Uncharacterized protein YtxE
ypmS	-0.255603	0.00336007	0.0116533	Uncharacterized protein ypmS
kbaA	0.507106	0.00414948	0.0137135	KinB-signaling pathway activation protein
sigM	-0.322843	0.00342204	0.0118089	RNA polymerase sigma factor sigM
ybfN	0.460082	0.00457281	0.0147822	Uncharacterized protein ybfN
sdpR	0.321834	0.00530911	0.0166529	Transcriptional repressor sdpR
cotJC	0.657329	0.0108521	0.0302822	Protein CotJC
araR	-0.244751	0.00347195	0.0119116	Arabinose metabolism transcriptional repressor
ypsA	0.291345	0.00313778	0.0111056	UPF0398 protein ypsA
pksM	-0.234804	0.00376496	0.0126282	Polyketide synthase PksM
cgeC	-1.53621	0.0140959	0.0373934	Protein CgeC
U712_11820	0.242502	0.00442857	0.0144286	Hypothetical Protein
ywgA	-0.218323	0.00322818	0.0113205	Uncharacterized protein ywgA
yqfU	0.438776	0.0039691	0.0132123	UPF0750 membrane protein yqfU
ywhC	-0.178853	0.00342028	0.0118089	Putative zinc metalloprotease ywhC
ytvB	-0.599411	0.00782918	0.0229121	Uncharacterized protein ytvB
spoIISB	-0.238506	0.00445751	0.0145001	Stage II sporulation protein SB
mtrB	-0.190098	0.00325763	0.0113934	Transcription attenuation protein mtrB
ybaS	-0.171402	0.00375028	0.0125952	Uncharacterized protein ybaS
lipA	-0.367776	0.00310109	0.011004	Lipoyl synthase
lysC	-0.301219	0.00371272	0.0124995	Aspartokinase 2
ywiB	-0.168419	0.00325281	0.0113862	Uncharacterized beta-barrel protein ywiB
ywiE	-1.90391	0.00373276	0.0125465	Probable cardiolipin synthase 1
glnL	-0.217779	0.00445614	0.0145001	Transcriptional regulatory protein glnL
trmB	-0.312477	0.00320455	0.0112589	tRNA (guanine-N(7)-)-methyltransferase
yhdY	-0.266808	0.00370504	0.012494	Uncharacterized mscS family protein yhdY
yfkR	-0.656733	0.00684972	0.0205392	Putative spore germination protein yfkR
bioF	0.632485	0.00694778	0.0207881	8-amino-7-oxononanoate synthase
yvcJ	-0.197859	0.00343311	0.0118274	UPF0042 nucleotide-binding protein YhbJ
ytkA	-0.572429	0.00477884	0.0153005	Uncharacterized protein ytkA
comZ	0.212862	0.0036614	0.012377	ComG operon repressor
yisI	-1.05116	0.00630015	0.0190848	Aspartyl-phosphate phosphatase yisI
yhcM	-0.802159	0.00830944	0.0240457	Uncharacterized protein yhcM
yitW	-0.369557	0.00383262	0.0128198	MIP18 family protein yitW
yodD	-0.354443	0.00821942	0.0238686	Putative hydrolase MhqD
fabHA	1.03278	0.00320556	0.0112589	3-oxoacyl-[acyl-carrier-protein] synthase 3 protein 1
ykhA	-0.427115	0.00386577	0.0129202	Uncharacterized acyl-CoA thioester hydrolase YkhA
ytxC	-0.207938	0.00371082	0.0124995	Uncharacterized protein ytxC
ykoA	0.245176	0.00457271	0.0147822	Uncharacterized protein ykoA
rlmB	-0.215734	0.00363838	0.0123193	Putative TrmH family tRNA/rRNA methyltransferase YacO
fmt	-0.164615	0.00347503	0.0119116	Methionyl-tRNA formyltransferase
pelC	-0.425445	0.00539564	0.0168756	Pectate lyase C
fliL	0.510892	0.00419305	0.0138244	Flagellar protein FliL
recX	0.234579	0.00377848	0.0126591	Regulatory protein recX
argJ	0.810789	0.0116312	0.0319819	Arginine biosynthesis bifunctional protein ArgJ
ykwC	0.457857	0.00365252	0.0123571	Uncharacterized oxidoreductase ykwC
resB	-0.261328	0.00340151	0.0117773	Cytochrome c biogenesis protein resB
proG	-0.324138	0.00522571	0.0164435	Pyrroline-5-carboxylate reductase 3
rapK	0.755785	0.00697093	0.0208379	Response regulator aspartate phosphatase K
yxcE	0.278823	0.00428933	0.0140858	Uncharacterized protein yxcE
ccpN	-0.228652	0.00366652	0.0123842	Transcriptional repressor CcpN
ggaB	0.478314	0.0035864	0.0121632	Minor teichoic acid biosynthesis protein ggaB
ywkF	-0.423533	0.00440633	0.0143899	Uncharacterized protein ywkF
yebC	-0.341619	0.0040025	0.0133127	Uncharacterized protein yebC
yvdQ	0.544047	0.0101829	0.0287001	Uncharacterized protein yvdQ
lipL	-0.209764	0.00380232	0.0127287	Octanoyl-[GcvH]:protein N-octanoyltransferase
yvcS	0.217678	0.00393249	0.0131115	Uncharacterized ABC transporter permease yvcS
qoxD	-0.242089	0.00346343	0.0119021	Quinol oxidase subunit 4
phoE	-0.343641	0.00455789	0.0147686	Uncharacterized phosphatase phoE
sspF	0.756804	0.0110788	0.030713	Protein sspF
exuR	0.282558	0.00496898	0.0157867	Probable HTH-type transcriptional repressor exuR
adeC	-0.32349	0.00359806	0.0121928	Adenine deaminase
yndF	-0.753274	0.01295	0.03489	Spore germination protein yndF
yitH	-0.324454	0.00463602	0.0149515	Uncharacterized N-acetyltransferase YitH
yqeD	-0.2655	0.00560113	0.0174262	Uncharacterized protein yqeD
ytjP	-0.311095	0.00409437	0.0135747	Putative dipeptidase ytjP
cotJB	0.716072	0.0169674	0.0433448	Protein CotJB
yaaB	-0.226707	0.00416793	0.0137525	Uncharacterized protein yaaB
arfM	-0.904617	0.0185604	0.0465526	Probable transcription regulator ArfM
spoVAF	0.303598	0.00690076	0.0206623	Stage V sporulation protein AF
yrvJ	0.401712	0.00401704	0.0133504	Putative N-acetylmuramoyl-L-alanine amidase YrvJ
ycgB	-0.88711	0.00588838	0.0180754	Uncharacterized protein ycgB
yqeH	-0.43803	0.00389595	0.0130106	Uncharacterized protein yqeH
yoyB	0.667979	0.00814479	0.0237184	Uncharacterized protein yoyB
ywlG	-0.275186	0.00431091	0.0141454	UPF0340 protein ywlG
rppG	-0.246407	0.00512844	0.0161707	Putative 7,8-dihydro-8-oxoguanine-triphosphatase ytkD
iseA	-0.841064	0.00415532	0.0137218	Uncharacterized protein yoeB
paiA	0.697789	0.00950808	0.0270605	Protease synthase and sporulation negative regulatory protein PAI 1
iscSB	-0.171485	0.00432839	0.0141803	Putative cysteine desulfurase IscS 2
yvcR	0.20925	0.00506706	0.0160127	Uncharacterized ABC transporter ATP-binding protein YvcR
ydbO	-0.254469	0.00457149	0.0147822	Uncharacterized transporter ydbO
cwlC	-0.420426	0.0077267	0.0226603	Sporulation-specific N-acetylmuramoyl-L-alanine amidase
pbpD	-0.142329	0.00410551	0.0136007	Penicillin-binding protein 4
yheF	1.7541	0.0291279	0.0679159	Hypothetical Protein
nhaX	-1.71568	0.007774	0.0227828	Stress response protein nhaX
yozS	0.513165	0.00948631	0.0270357	Putative membrane protein yozS
bshA	-0.211961	0.00431976	0.0141632	Uncharacterized glycosyltransferase ypjH
fliM	0.494158	0.00458762	0.0148104	Flagellar motor switch protein FliM
purS	-0.656816	0.00912273	0.0261615	UPF0062 protein yexA
cheR	-0.371523	0.00587085	0.0180618	Chemotaxis protein methyltransferase
ywcJ	-0.594891	0.0100451	0.0283742	Uncharacterized transporter ywcJ
cca	-0.215695	0.00440975	0.0143899	CCA-adding enzyme
atpA	-0.215461	0.00407602	0.0135247	ATP synthase subunit alpha
maa	-0.356407	0.00963915	0.0273583	Probable maltose O-acetyltransferase
ydfI	-0.353892	0.00624991	0.0189603	Transcriptional regulatory protein ydfI
valS	-0.27622	0.00422789	0.013906	Valyl-tRNA synthetase
putP	-0.200005	0.00453289	0.014721	Uncharacterized symporter ycgO
gntZ	-0.364662	0.00424087	0.0139377	6-phosphogluconate dehydrogenase, decarboxylating
yqzM	0.841315	0.0100773	0.0284459	Uncharacterized membrane protein yqzM
yrzL	-0.246649	0.0045887	0.0148104	Hypothetical Protein
hprK	0.258338	0.0046801	0.0150475	HPr kinase/phosphorylase
dnaH	-0.192413	0.00478117	0.0153005	Hypothetical Protein
dapB	-0.173357	0.004671	0.0150409	Dihydrodipicolinate reductase
yxlA	-0.849325	0.00511546	0.0161457	Putative purine-cytosine permease yxlA
fbpA	0.449789	0.00716139	0.0212431	Hypothetical Protein
yqeI	-0.372939	0.00471526	0.0151246	Probable RNA-binding protein YqeI
nadB	0.535688	0.0102582	0.0288664	L-aspartate oxidase
yqgT	-0.275338	0.00588246	0.0180707	Uncharacterized protein yqgT
rsmD	-0.210949	0.004965	0.0157867	Putative rRNA methyltransferase ylbH
yaaQ	-0.266209	0.00497504	0.0157867	Uncharacterized protein yaaQ
yvcT	-0.524982	0.00493112	0.0157075	Probable 2-ketogluconate reductase
feuA	0.687288	0.00535142	0.0167626	Iron-uptake system-binding protein
yhfC	0.575317	0.0131263	0.035319	Uncharacterized membrane protein yhfC
glcR	0.784989	0.00564984	0.0175382	HTH-type transcriptional repressor glcR
cysH	-0.404939	0.00844856	0.0243971	Phosphoadenosine phosphosulfate reductase
yfkS	-0.628095	0.0140361	0.0373303	Uncharacterized protein yfkS
yqbG	0.722117	0.0151255	0.0395171	Uncharacterized protein yqbG
U712_11355	-0.278573	0.00856803	0.0247077	Hypothetical Protein
atpF	-0.222612	0.00452606	0.0147115	ATP synthase subunit b
ispE	-0.343108	0.00484319	0.0154512	4-diphosphocytidyl-2-C-methyl-D-erythritol kinase
U712_07085	0.384862	0.0125586	0.0340348	Hypothetical Protein
sppA	0.179276	0.00474727	0.0152155	Putative signal peptide peptidase sppA
ansZ	-0.402757	0.0109611	0.0305168	L-asparaginase 2
U712_19055	1.1491	0.0206058	0.0508817	Hypothetical Protein
ylbE	-0.768778	0.0165818	0.0425698	Uncharacterized protein ylbE
rsmB	-0.153536	0.00482563	0.0154071	Ribosomal RNA small subunit methyltransferase B
yetL	-0.423189	0.00921558	0.0263912	Uncharacterized HTH-type transcriptional regulator yetL
fswB	0.366287	0.00926987	0.0265283	Uncharacterized protein ypzE
ganR	-0.373087	0.00712578	0.0211678	HTH-type transcriptional regulator ganR
U712_19025	-1.79661	0.029554	0.0686774	Hypothetical Protein
fadH	0.63204	0.0120488	0.0329769	Probable 2,4-dienoyl-CoA reductase
yfhS	-0.22013	0.00560937	0.0174387	Uncharacterized protein yfhS
yjzH	0.730968	0.0084428	0.0243971	Uncharacterized protein yjzH
U712_19710	0.703806	0.0192454	0.0480382	Hypothetical Protein
buk	0.580898	0.00583182	0.0179818	Probable butyrate kinase
yxkI	0.359683	0.00588055	0.0180707	Putative membrane metalloprotease yxkI
ppaC	-0.30303	0.00484875	0.015457	Probable manganese-dependent inorganic pyrophosphatase
rhgQ	0.79481	0.024852	0.0596247	Probable ABC transporter permease protein yesQ
yqhB	-1.89246	0.00990667	0.0280407	UPF0053 protein yqhB
ywcD	-0.367616	0.00781982	0.0229009	Uncharacterized membrane protein ywcD
yxaB	-1.003	0.00791359	0.0231428	General stress protein 30
folEA	-0.177583	0.00503295	0.0159216	GTP cyclohydrolase 1
atpI	-0.237552	0.00501817	0.0158992	ATP synthase protein I
glgC	-0.691937	0.0144879	0.0382129	Glucose-1-phosphate adenylyltransferase
serS	-0.228516	0.00506947	0.0160127	Seryl-tRNA synthetase
yxeF	0.421496	0.006998	0.020878	Uncharacterized protein yxeF
U712_09965	1.66299	0.0335714	0.0757599	Hypothetical Protein
yqbH	0.933885	0.0264107	0.062607	Uncharacterized protein yqbH
mutSB	-0.159355	0.00521145	0.0164111	MutS2 protein
yfmE	-0.298913	0.00582914	0.0179818	Fe(3+)-citrate import system permease protein yfmE
cssS	-0.241612	0.00609492	0.0185992	Sensor histidine kinase CssS
nhaC	0.435489	0.00568364	0.0176167	Na(+)/H(+) antiporter NhaC
yugS	-0.309712	0.010363	0.0290938	UPF0053 protein yugS
natK	0.199018	0.00717573	0.0212693	Sensor histidine kinase yccG
ymfI	1.06242	0.00945954	0.0269779	Uncharacterized oxidoreductase ymfI
yobM	0.531032	0.00952269	0.0270834	Uncharacterized protein yobM
yqxL	-1.96726	0.0118119	0.0324142	Magnesium transport protein CorA
yceF	0.257833	0.00531237	0.0166529	Uncharacterized membrane protein yceF
yhbH	-0.392739	0.0124285	0.0337928	UPF0229 protein YeaH
putM	1.09487	0.0320569	0.0728982	Proline dehydrogenase 1
yczL	0.994315	0.0296358	0.0688268	Uncharacterized protein yczL
levD	-2.10235	0.023073	0.0559398	Fructose-specific phosphotransferase enzyme IIA component
ylbL	0.181773	0.00614332	0.0187331	Uncharacterized protein ylbL
ndoAI	-0.171769	0.0054135	0.016906	Antitoxin EndoAI
rsbQ	-0.19992	0.00650218	0.0195822	Sigma factor sigB regulation protein rsbQ
ctpA	0.199713	0.00561769	0.0174515	Carboxy-terminal processing protease CtpA
rsfS	-0.31056	0.00579448	0.0179283	Uncharacterized protein yqeL
yugP	-0.363529	0.00743207	0.0218892	Putative membrane protease yugP
rsbRB	0.306989	0.00623127	0.0189177	RsbT co-antagonist protein rsbRB
yvfR	-0.621517	0.0203233	0.0503042	Uncharacterized ABC transporter ATP-binding protein YvfR
yqjP	-0.278762	0.00793449	0.0231875	Uncharacterized protein yqjP
BSU18596	0.729216	0.0234531	0.0567617	Hypothetical Protein
plsC	1.18532	0.00601909	0.0184084	1-acyl-sn-glycerol-3-phosphate acyltransferase
arxR	-0.281528	0.00949691	0.0270472	HTH-type transcriptional regulator yodB
bsuRA	0.373668	0.00645295	0.0194764	Type-2 restriction enzyme BsuMI component ydiR
yqfB	0.327604	0.00619411	0.0188602	Uncharacterized protein yqfB
purB	-0.571565	0.00621697	0.0189058	Adenylosuccinate lyase
galT	-0.712638	0.00675094	0.0202871	Galactose-1-phosphate uridylyltransferase
yobH	-1.03151	0.0329475	0.0745549	Putative UV-damage repair protein uvrX
sinR	0.281618	0.00705868	0.0210137	HTH-type transcriptional regulator sinR
leuS	-0.142876	0.00579713	0.0179283	Leucyl-tRNA synthetase
appC	0.381823	0.01671	0.0428459	Oligopeptide transport system permease protein AppC
glpT	-1.1814	0.00582971	0.0179818	Glycerol-3-phosphate transporter
mmr	-0.18326	0.00752305	0.0221257	Methylenomycin A resistance protein
upp	-0.242613	0.00590068	0.0180864	Uracil phosphoribosyltransferase
spoVIF	-1.17351	0.0238196	0.0575142	Sporulation-specific transcription factor spoVIF
yozB	-0.498759	0.00646558	0.0195003	Uncharacterized membrane protein yozB
yvcP	0.200361	0.00825797	0.023947	Uncharacterized transcriptional regulatory protein yvcP
U712_09290	-0.301633	0.0117424	0.0322449	Hypothetical Protein
yetN	-0.273449	0.00739819	0.0218049	Uncharacterized protein yetN
yxaJ	0.504809	0.0165686	0.0425624	Uncharacterized protein yxaJ
comP	0.160492	0.00622243	0.0189058	Sensor histidine kinase ComP
qoxA	-0.273165	0.00584109	0.017997	Quinol oxidase subunit 2
yerD	-0.850103	0.00933761	0.0266669	Uncharacterized membrane protein yerD
flgE	0.443445	0.00686344	0.0205655	Flagellar basal-body rod protein flgG
tsf	0.203795	0.0058456	0.0179975	Elongation factor Ts
accA	-0.180342	0.00606855	0.0185324	Acetyl-coenzyme A carboxylase carboxyl transferase subunit alpha
ybfB	0.244455	0.00999926	0.0282834	Uncharacterized MFS-type transporter ybfB
yqbC	0.402684	0.0109657	0.0305168	Uncharacterized protein yqbC
epsI	-1.06349	0.020586	0.050863	Putative pyruvyl transferase epsI
spoVFB	-0.730753	0.0210962	0.0518762	Dipicolinate synthase, B chain
yqzH	0.446662	0.0157236	0.040771	Uncharacterized protein yqzH
tepA	-0.440908	0.0133693	0.0358796	Translocation-enhancing protein TepA
U712_12510	-1.16008	0.0341281	0.0768068	Hypothetical Protein
argD	0.895959	0.029019	0.0677382	Acetylornithine aminotransferase
ypmA	-0.16737	0.00763383	0.0224038	Uncharacterized protein ypmA
yisK	-0.503618	0.0104553	0.0293131	Uncharacterized protein yisK
U712_13990	-1.18026	0.0316658	0.0722072	Hypothetical Protein
pbpG	-0.925744	0.0110131	0.030587	Penicillin-binding protein 2D
yxcA	0.331811	0.0111011	0.0307432	Uncharacterized protein yxcA
yqiW	-0.30362	0.00737866	0.0217629	Hypothetical Protein
yabE	-0.398611	0.00637715	0.0192617	Uncharacterized protein yabE
glpQA	-1.18916	0.0063591	0.0192212	Glycerophosphoryl diester phosphodiesterase
U712_05925	0.554581	0.0198181	0.0492007	Hypothetical Protein
uup	-0.296003	0.00681565	0.0204519	Uncharacterized ABC transporter ATP-binding protein YfmR
gyrA	-0.226963	0.00633931	0.0191809	DNA gyrase subunit A
spoVG	0.518267	0.0083193	0.0240574	Putative septation protein spoVG
pucH	-0.664635	0.0165477	0.0425351	Allantoinase
yrrK	-0.17783	0.00669409	0.0201309	Putative Holliday junction resolvase
thiS	-0.580459	0.0178518	0.0451861	Sulfur carrier protein ThiS
pbuG	-0.636725	0.00661182	0.0198979	Guanine/hypoxanthine permease pbuG
yvrG	-0.282347	0.00715017	0.021225	Sensor histidine kinase yvrG
pksG	0.638141	0.0323567	0.0734186	Polyketide biosynthesis 3-hydroxy-3-methylglutaryl-ACP synthase pksG
ytnI	-1.51682	0.0503582	0.106124	Putative glutaredoxin ytnI
citH	-0.52294	0.024083	0.0580148	Citrate transporter
yhcJ	-0.278935	0.00697448	0.0208379	Uncharacterized lipoprotein yhcJ
U712_02420	0.458921	0.0208044	0.0512804	Hypothetical Protein
vmlR	0.23212	0.00965488	0.0273841	Nucleotide-binding protein ExpZ
ytzI	-0.420103	0.0120759	0.0330076	Uncharacterized membrane protein ytzI
ypbE	-0.205889	0.00815402	0.0237286	Uncharacterized protein ypbE
U712_14820	-0.294484	0.0104353	0.0292769	Hypothetical Protein
yozQ	0.69451	0.0213526	0.0522585	Uncharacterized protein yozQ
U712_06280	0.901232	0.0360387	0.0806802	Hypothetical Protein
yhfN	-0.283972	0.0118902	0.0325644	Uncharacterized metalloprotease yhfN
cdoA	-0.535099	0.0115972	0.0319096	Cysteine dioxygenase
ynaF	0.469757	0.016275	0.0419383	Uncharacterized protein ynaF
yczG	-0.212562	0.00804429	0.0234587	Uncharacterized HTH-type transcriptional regulator yczG
U712_17215	0.476954	0.0215056	0.0526018	Hypothetical Protein
yhjE	-0.227664	0.00960257	0.0272919	Uncharacterized membrane protein yhjE
yfhA	-0.21804	0.00753854	0.0221398	Probable siderophore transport system permease protein yfhA
yvcI	-0.163143	0.00827779	0.0239736	Uncharacterized Nudix hydrolase yvcI
yfjP	-0.307863	0.00980598	0.0277747	Putative DNA-3-methyladenine glycosylase yfjP
yqxH	0.848813	0.0399948	0.0878612	Hypothetical Protein
yozO	0.312663	0.00888449	0.0255313	Uncharacterized protein yozO
mta	-0.410955	0.0181995	0.0457862	HTH-type transcriptional activator mta
yozE	-0.206061	0.0134142	0.0359768	UPF0346 protein yozE
U712_15475	0.306144	0.0147217	0.038731	Hypothetical Protein
speD	-0.357331	0.0070273	0.0209353	S-adenosylmethionine decarboxylase proenzyme
ripX	-0.171804	0.00820603	0.0238632	Tyrosine recombinase xerD
recF	-0.23968	0.00709094	0.0210945	DNA replication and repair protein recF
yheB	-0.232546	0.00822762	0.0238757	UPF0754 membrane protein yheB
rhgT	1.07335	0.0420018	0.0916867	Rhamnogalacturonan acetylesterase rhgT
carA	1.00294	0.0317361	0.0722878	Carbamoyl-phosphate synthase arginine-specific small chain
gerKB	-0.354879	0.0142064	0.0376623	Spore germination protein KB
ykvU	-0.528523	0.0210268	0.0517361	Sporulation protein ykvU
ytbQ	-0.410804	0.0196808	0.0489478	Uncharacterized protein ytbQ
fruK	-0.642002	0.00827874	0.0239736	1-phosphofructokinase
purC	-0.486805	0.0113444	0.0312972	Phosphoribosylaminoimidazole-succinocarboxamide synthase
yqbO	-0.40151	0.0156932	0.0407433	Uncharacterized protein yqbO
yvaQ	0.316572	0.00889654	0.0255482	Putative sensory transducer protein yvaQ
bioY	0.484158	0.0296771	0.0688475	Probable biotin transporter BioY
yqhG	0.37296	0.0167536	0.0429047	Uncharacterized protein yqhG
nrdF	-0.305181	0.00734663	0.0216993	Ribonucleoside-diphosphate reductase subunit beta
yizD	0.685588	0.0261008	0.0621169	Uncharacterized membrane protein yizD
bofA	-0.321166	0.0130522	0.0351424	Sigma-K factor-processing regulatory protein BofA
csbD	-2.45551	0.0299258	0.0692693	Stress response protein CsbD
yhjN	-0.393946	0.0114103	0.031437	Uncharacterized protein yhjN
rnz	-0.245862	0.0100373	0.0283717	Ribonuclease Z
spoIIIAB	1.0697	0.0488703	0.103705	Stage III sporulation protein AB
U712_16190	-1.07463	0.0516038	0.108363	Hypothetical Protein
glsB	-0.234122	0.0144266	0.0381184	Glutaminase 2
ktrD	-0.361678	0.00821408	0.0238686	Ktr system potassium uptake protein D
epsL	-0.614286	0.0264156	0.062607	Uncharacterized sugar transferase EpsL
slrR	-1.04533	0.0451294	0.097182	HTH-type transcriptional regulator slrR
pstBB	-1.80072	0.0179376	0.0453202	Phosphate import ATP-binding protein PstB 1
lytG	0.147713	0.0088815	0.0255313	Exo-glucosaminidase lytG
ydfC	-0.589248	0.0298274	0.06908	Uncharacterized transporter ydfC
yuzG	-0.408185	0.0142253	0.0376875	Uncharacterized protein yuzG
yndJ	0.317929	0.0108887	0.0303636	Uncharacterized membrane protein yndJ
ywnG	-0.194403	0.00929354	0.0265594	Uncharacterized protein ywnG
yxeR	-0.285288	0.0111065	0.0307432	Uncharacterized protein yxeR
yvgO	-0.409011	0.0256786	0.0612883	Stress response protein yvgO
yclK	-0.16212	0.00941632	0.0268732	Sensor histidine kinase yclK
cotJA	0.653324	0.0407041	0.0892773	Protein CotJA
folD	0.298985	0.00811204	0.0236397	Bifunctional protein FolD
ykzQ	-0.601867	0.0280716	0.0660106	Uncharacterized protein ykzQ
yqgQ	-0.420026	0.0132914	0.0356937	Uncharacterized protein yqgQ
kipR	-0.779578	0.0127687	0.0344912	HTH-type transcriptional regulator kipR
ydeH	0.333189	0.016199	0.0417945	Hypothetical Protein
yjlB	-0.762355	0.0178353	0.0451861	Uncharacterized protein yjlB
yocK	-0.37603	0.0121082	0.0330739	General stress protein 16O
U712_00255	0.651398	0.0178928	0.0452423	Hypothetical Protein
clpX	0.125797	0.00796036	0.0232467	ATP-dependent Clp protease ATP-binding subunit ClpX
gutB	-0.510223	0.0172714	0.0439856	Sorbitol dehydrogenase
gpr	0.800496	0.0378302	0.0838174	Germination protease
U712_03990	-0.30887	0.0139001	0.03704	Hypothetical Protein
yuzI	-0.913583	0.0443047	0.0956446	Uncharacterized membrane protein yuzI
mobB	-0.272207	0.0103502	0.0290774	Molybdopterin-guanine dinucleotide biosynthesis protein B
ykzI	-1.45932	0.0317262	0.0722878	Hypothetical Protein
tenI	-0.318976	0.017969	0.0453699	Regulatory protein tenI
yclG	-0.427293	0.0170962	0.043647	Uncharacterized protein yclG
yjdJ	1.0693	0.0149167	0.0391196	Uncharacterized protein yjdJ
comX	0.257043	0.012623	0.0341871	Hypothetical Protein
U712_06360	-0.622428	0.0311996	0.0713406	Hypothetical Protein
yxnA	-0.55853	0.0122327	0.033304	Uncharacterized oxidoreductase yxnA
phrC	0.383735	0.0152527	0.0397992	Phosphatase rapC inhibitor
spsG	-0.610875	0.0248365	0.059622	Spore coat polysaccharide biosynthesis protein spsG
sspI	-0.857286	0.0417523	0.0912474	Small, acid-soluble spore protein I
U712_15060	-0.481844	0.0256733	0.0612883	Hypothetical Protein
U712_16680	0.370887	0.0140953	0.0373934	Hypothetical Protein
ycbO	-0.373184	0.0143091	0.0378378	Uncharacterized protein ycbO
cysP	-0.417796	0.0171095	0.0436539	Sulfate permease CysP
senS	-1.42251	0.0815518	0.157219	Transcriptional regulatory protein senS
ribH	-0.432684	0.0107964	0.0301469	6,7-dimethyl-8-ribityllumazine synthase
mpr	0.34407	0.0172293	0.0439054	Extracellular metalloprotease
yvaC	-0.382579	0.0169413	0.0433049	Uncharacterized membrane protein yvaC
yxkD	-0.450091	0.0112095	0.0309663	UPF0750 membrane protein yxkD
yhcY	0.212115	0.01218	0.0331825	Sensor histidine kinase yhcY
rtbE	-0.372531	0.0124903	0.033894	Uncharacterized protein yxxD
dapX	-0.144423	0.00909971	0.0261136	Putative aminotransferase A
yqzK	-0.26117	0.0148671	0.0390391	Uncharacterized membrane protein yqzK
yutG	-0.461162	0.0312262	0.0713618	Uncharacterized protein yutG
yjfC	-0.480783	0.0272246	0.0642378	Uncharacterized protein yjfC
thiG	-0.282125	0.0183539	0.0461186	Thiazole synthase
yisZ	-0.542485	0.0310675	0.0711562	Probable adenylyl-sulfate kinase
tcyP	0.228336	0.0104774	0.0293551	L-cystine uptake protein tcyP
yufK	0.205892	0.00963479	0.0273583	Uncharacterized membrane protein yufK
yoaF	0.392064	0.0124553	0.0338212	Uncharacterized protein yoaF
yfhB	0.313969	0.0154424	0.0402436	Uncharacterized isomerase yfhB
ykoJ	-0.323242	0.015215	0.0397259	Uncharacterized protein ykoJ
ycbN	-0.233302	0.0137769	0.0367625	Uncharacterized ABC transporter ATP-binding protein YcbN
ytdA	-0.567235	0.0387204	0.0854696	Putative UTP--glucose-1-phosphate uridylyltransferase
ywrK	-0.358895	0.0198721	0.0493053	Putative arsenical pump membrane protein
yndL	1.09158	0.0507525	0.106846	UPF0714 protein yndL
spoVAC	-1.24244	0.0737827	0.144872	Stage V sporulation protein AC
yyzJ	0.694597	0.0386109	0.0853189	Hypothetical Protein
fabI	0.883405	0.00928495	0.0265532	Enoyl-[acyl-carrier-protein] reductase [NADH] FabI
yppE	0.241642	0.013666	0.0365638	Uncharacterized protein yppE
yhjH	0.276664	0.0161512	0.041697	Uncharacterized HTH-type transcriptional regulator yhjH
yxbB	0.981035	0.0418254	0.0913497	Uncharacterized protein yxbB
ypmR	-0.207914	0.0105559	0.0295353	Uncharacterized protein ypmR
ispD	-0.335639	0.0111146	0.0307453	2-C-methyl-D-erythritol 4-phosphate cytidylyltransferase
U712_18770	-0.70543	0.0498289	0.105276	Hypothetical Protein
yviA	0.161071	0.0101882	0.0287001	Protein degV
yqhQ	0.152962	0.0106813	0.0298458	Uncharacterized protein yqhQ
resE	-0.163474	0.00969607	0.0274821	Sensor histidine kinase resE
albC	0.242114	0.0140658	0.0373616	Putative ABC transporter ATP-binding protein AlbC
coaD	-0.2256	0.0109872	0.0305356	Phosphopantetheine adenylyltransferase
glnT	-0.491385	0.0356394	0.0799907	Probable sodium/glutamine symporter glnT
U712_18340	0.990165	0.0601174	0.123031	Hypothetical Protein
plsY	0.302351	0.010906	0.0303915	Glycerol-3-phosphate acyltransferase
yhcD	-0.487027	0.028604	0.0669962	Uncharacterized protein yhcD
fhuB	0.192057	0.0110807	0.030713	Iron(3+)-hydroxamate import system permease protein fhuB
yqaB	-0.378447	0.0256732	0.0612883	Uncharacterized protein yqaB
yczE	-0.398727	0.0111979	0.030955	Uncharacterized membrane protein yczE
U712_13115	-1.34511	0.0754068	0.147305	Hypothetical Protein
ykgA	-0.885409	0.0164213	0.0422364	Uncharacterized protein ykgA
bkdB	-0.177888	0.0102611	0.0288664	Lipoamide acyltransferase component of branched-chain alpha-keto acid dehydrogenase complex
bceS	0.226122	0.0138148	0.0368364	Sensor protein BceS
rseP	-0.14217	0.010086	0.028451	Zinc metalloprotease rasP
defA	-0.180565	0.0121478	0.0331384	Peptide deformylase 1
yyzK	0.555694	0.030713	0.0706571	Hypothetical Protein
yndE	-0.641966	0.0459444	0.0986803	Spore germination protein YndE
yusF	-0.250829	0.0161162	0.0416327	Uncharacterized protein yusF
U712_18875	0.798029	0.0631256	0.127327	Hypothetical Protein
pucK	-0.746425	0.0280119	0.0659076	Uric acid permease pucK
fabI	0.848032	0.0125013	0.0339018	Hypothetical Protein
ykuE	-0.261889	0.0159493	0.0412789	Uncharacterized metallophosphoesterase ykuE
ylmA	0.472498	0.0262212	0.0622961	Uncharacterized ABC transporter ATP-binding protein YlmA
mobA	-0.294724	0.0136751	0.0365638	Probable molybdopterin-guanine dinucleotide biosynthesis protein A
pksC	0.301786	0.0181517	0.0457216	Polyketide biosynthesis malonyl CoA-acyl carrier protein transacylase pksC
acpA	0.254949	0.0102866	0.0289184	Acyl carrier protein
yjcD	-0.267789	0.0112861	0.0311573	Putative ATP-dependent DNA helicase yjcD
pbpI	-0.306785	0.0146047	0.0384965	Penicillin-binding protein 4B
leuB	-0.665341	0.028865	0.0674929	3-isopropylmalate dehydrogenase
ykzI	-1.38147	0.0318483	0.0725035	Uncharacterized protein ykzI
yjbQ	-0.487467	0.0116611	0.032043	Putative Na(+)/H(+) antiporter yjbQ
bpsB	-0.685829	0.0434932	0.0942959	Uncharacterized protein ypbQ
atpH	-0.205274	0.0105745	0.0295672	ATP synthase subunit delta
pksB	0.338186	0.0234022	0.0566716	Probable polyketide biosynthesis zinc-dependent hydrolase pksB
U712_16000	-0.757854	0.0330996	0.0747568	Hypothetical Protein
fruR	-0.537004	0.0128222	0.0345907	Uncharacterized HTH-type transcriptional regulator fruR
ydhH	-0.188598	0.0155805	0.0404874	Uncharacterized protein ydhH
bofC	-0.944438	0.0193626	0.0483015	Protein BofC
yoyF	-0.69949	0.0430013	0.0935232	Uncharacterized membrane protein yoyF
ypjC	0.292361	0.0137782	0.0367625	UPF0750 membrane protein ypjC
glnR	-0.812665	0.0110387	0.0306377	HTH-type transcriptional regulator glnR
ypbS	-0.268382	0.0140467	0.0373346	Uncharacterized protein ypbS
rsbRA	-0.310513	0.0121726	0.0331825	RsbT co-antagonist protein rsbRA
ycsI	-0.824234	0.0174762	0.0443709	UPF0317 protein ycsI
yndH	0.376608	0.0199475	0.0494331	Uncharacterized protein yndH
ymaG	-0.916426	0.0616155	0.125012	Uncharacterized protein ymaG
yrpD	0.633152	0.0150865	0.0394901	Uncharacterized protein yrpD
ftsR	0.259511	0.017412	0.0442894	HTH-type transcriptional regulator yofA
cotP	-0.504224	0.0434531	0.0942584	Spore coat protein P
ykoP	1.06617	0.0648577	0.130061	Uncharacterized protein ykoP
resD	-0.175219	0.0120699	0.0330076	Transcriptional regulatory protein resD
ytjA	-0.205259	0.0150471	0.0394118	UPF0161 protein YidD
bsdA	-0.470543	0.0185193	0.046506	HTH-type transcriptional regulator BsdA
yqbQ	-0.569761	0.0524479	0.109801	Uncharacterized protein yqbQ
yrhK	-0.340516	0.0260663	0.0620705	Uncharacterized protein yrhK
pabB	-0.265933	0.0127203	0.0343831	Para-aminobenzoate synthase component 1
dinG	-0.135828	0.0114789	0.0316052	Probable ATP-dependent helicase dinG-like
ycbD	0.624253	0.0307586	0.0707226	Probable aldehyde dehydrogenase ycbD
yitM	-0.525195	0.0477075	0.101989	Uncharacterized protein yitM
gatA	-0.123131	0.0113857	0.0313903	Glutamyl-tRNA(Gln) amidotransferase subunit A
ydcF	0.418712	0.0363839	0.0813325	Uncharacterized protein ydcF
csbB	-0.592285	0.0126667	0.034283	Putative glycosyltransferase CsbB
ylqH	0.27316	0.0195294	0.0486297	Uncharacterized protein ylqH
cysK	-0.309832	0.012289	0.0334353	Cysteine synthase
ggt	0.324434	0.0325209	0.0737509	Gamma-glutamyltranspeptidase
nasF	0.223914	0.0132734	0.0356685	Uroporphyrinogen-III C-methyltransferase
mswH	0.317299	0.0160923	0.0416091	Hypothetical Protein
sdpI	0.223458	0.0171954	0.0438461	Immunity protein sdpI
yhcZ	0.282766	0.019807	0.0492007	Uncharacterized transcriptional regulatory protein yhcZ
thrS	-0.165616	0.0118873	0.0325644	Threonyl-tRNA synthetase 1
U712_01855	-0.638095	0.0514756	0.108148	Hypothetical Protein
yvgN	0.318749	0.0124396	0.0338008	Glyoxal reductase
yppD	0.604694	0.043936	0.0951564	Uncharacterized protein yppD
bpsA	-0.446716	0.0328938	0.0745149	Putative chalcone synthase
yfmQ	-0.6931	0.0136135	0.0364641	Uncharacterized protein yfmQ
comGF	0.948983	0.072088	0.142083	ComG operon protein 6
sacT	-0.550767	0.0180759	0.0455584	SacPA operon antiterminator
cmk	-0.188775	0.0127199	0.0343831	Cytidylate kinase
yojN	0.177192	0.0139664	0.0371929	Uncharacterized protein YojN
pssA	0.237691	0.0131974	0.0354874	CDP-diacylglycerol--serine O-phosphatidyltransferase
pstBA	-2.03394	0.0298186	0.06908	Phosphate import ATP-binding protein PstB 2
yjnA	0.555854	0.0498725	0.105278	UPF0721 transmembrane protein yjnA
yfhE	-0.45812	0.0309391	0.0710192	Hypothetical Protein
U712_09320	-0.92229	0.0694753	0.137699	Hypothetical Protein
sinI	0.513858	0.0305802	0.0704689	Protein sinI
tig	0.132085	0.0118841	0.0325644	Trigger factor
yhzF	-0.343041	0.0283994	0.06663	Uncharacterized membrane protein yhzF
ydfA	-0.355966	0.0155849	0.0404874	Putative arsenical pump membrane protein YdfA
trxB	-0.261912	0.012807	0.0345722	Thioredoxin reductase
hom	-0.394191	0.0157064	0.0407521	Homoserine dehydrogenase
spoIIE	-0.590532	0.0151216	0.0395171	Stage II sporulation protein E
ydzE	-0.35939	0.0313639	0.0715974	Putative permease-like protein ydzE
ykuH	0.307931	0.0179792	0.0453699	Uncharacterized protein ykuH
capB	-0.367891	0.0211614	0.0519308	PGA synthase CapB
cotF	-0.382272	0.0268921	0.0635254	Spore coat protein F
acoC	-0.420726	0.0398246	0.0876269	Dihydrolipoyllysine-residue acetyltransferase component of acetoin cleaving system
serA	-0.379111	0.0136772	0.0365638	D-3-phosphoglycerate dehydrogenase
ytxD	-0.432982	0.0144708	0.0381923	Uncharacterized protein YtxD
pps	0.235061	0.0173647	0.0441961	Putative phosphoenolpyruvate synthase
U712_00480	-0.160036	0.0157705	0.0408628	Hypothetical Protein
levF	-1.54512	0.046439	0.0995362	Fructose permease IIC component
yjbE	-0.543051	0.021022	0.0517361	Uncharacterized membrane protein yjbE
tuaF	-0.299787	0.0308378	0.0708261	Teichuronic acid biosynthesis protein tuaF
nhaK	-0.262934	0.0142955	0.037826	Sodium, potassium, lithium and rubidium/H(+) antiporter
yqeK	-0.30884	0.0137669	0.0367625	Uncharacterized protein yqeK
bltD	-0.243766	0.0275898	0.0649883	Spermine/spermidine acetyltransferase
putC	-0.272434	0.0167345	0.0428822	1-pyrroline-5-carboxylate dehydrogenase
infA	-0.245231	0.0129499	0.03489	Hypothetical Protein
yrkI	0.571769	0.0538693	0.112323	UPF0033 protein yrkI
yrhF	-0.414088	0.0189826	0.0474966	Uncharacterized protein yrhF
yqhH	-0.544549	0.0633386	0.127633	Uncharacterized ATP-dependent helicase yqhH
cinA	-0.161232	0.0140135	0.0372942	Putative competence-damage inducible protein
U712_08965	0.527643	0.0642301	0.12899	Hypothetical Protein
U712_14285	1.946	0.133231	0.231325	Hypothetical Protein
yfiZ	-0.16661	0.0146867	0.0386635	Probable siderophore transport system permease protein yfiZ
tcyN	-0.833138	0.0931289	0.174107	L-cystine import ATP-binding protein TcyN
purK	-0.512523	0.0150974	0.0394936	N5-carboxyaminoimidazole ribonucleotide synthase
levG	-1.24282	0.0443231	0.0956446	Fructose permease IID component
acoB	-0.528279	0.0614801	0.124921	Acetoin:2,6-dichlorophenolindophenol oxidoreductase subunit beta
ywqN	-0.309024	0.0257327	0.0613486	Putative NAD(P)H-dependent FMN-containing oxidoreductase ywqN
frlN	-0.774526	0.0793676	0.153796	Probable ABC transporter permease protein yurN
yybD	-0.194513	0.0225774	0.0549313	UPF0039 protein yybD
ydbJ	0.247555	0.014879	0.0390457	Uncharacterized ABC transporter ATP-binding protein YdbJ
ydfD	-0.48473	0.0224014	0.0545993	Uncharacterized HTH-type transcriptional regulator ydfD
ycgL	-0.255733	0.0203394	0.0503139	Uncharacterized protein ycgL
yvaP	0.208877	0.0176283	0.0447217	Hypothetical Protein
qcrA	0.561008	0.0248726	0.0596395	Menaquinol-cytochrome c reductase iron-sulfur subunit
tuaG	-0.353626	0.0311828	0.0713406	Putative teichuronic acid biosynthesis glycosyltransferase tuaG
mmgC	0.762136	0.100002	0.183803	Acyl-CoA dehydrogenase
yqbF	0.569302	0.0635372	0.127846	Uncharacterized protein yqbF
ymfJ	0.813864	0.0325541	0.0737858	Uncharacterized protein ymfJ
glpP	-0.327407	0.0168574	0.0431169	Glycerol uptake operon antiterminator regulatory protein
yozN	0.689526	0.0308112	0.0708043	Uncharacterized protein yozN
yjbB	0.326929	0.0387689	0.0855312	Uncharacterized MFS-type transporter yjbB
ydzS	-0.489456	0.0289175	0.0675775	Hypothetical Protein
yycR	-0.38415	0.0291278	0.0679159	Uncharacterized zinc-type alcohol dehydrogenase-like protein YycR
ykuJ	0.128788	0.0149864	0.0392776	Uncharacterized protein ykuJ
araP	0.555651	0.0585004	0.120357	L-arabinose transport system permease protein AraP
gerBA	-0.414694	0.036044	0.0806802	Spore germination protein B1
natR	0.210076	0.0228761	0.0555274	Uncharacterized transcriptional regulatory protein yccH
bmr	-0.260117	0.0195006	0.0485872	Multidrug resistance protein 1
fabG	0.81232	0.0144336	0.0381184	3-oxoacyl-[acyl-carrier-protein] reductase FabG
yhjR	-0.661164	0.0582907	0.120142	Uncharacterized protein yhjR
yojJ	-1.19652	0.0725219	0.14287	Uncharacterized protein yojJ
yvjA	-0.248092	0.0239645	0.0577967	UPF0750 membrane protein yvjA
ftsZ	-0.119287	0.0146847	0.0386635	Cell division protein ftsZ
rapD	0.346484	0.0178959	0.0452423	Response regulator aspartate phosphatase D
rpoE	-0.222078	0.0147346	0.0387402	DNA-directed RNA polymerase subunit delta
purE	-0.537207	0.0187784	0.0470427	N5-carboxyaminoimidazole ribonucleotide mutase
rapF	0.449332	0.0185574	0.0465526	Response regulator aspartate phosphatase F
ribAB	-0.398562	0.0168167	0.0430395	Riboflavin biosynthesis protein ribBA
ywbB	0.269156	0.0292657	0.0681606	Uncharacterized protein ywbB
clsA	0.265735	0.0166211	0.0426443	Probable cardiolipin synthase 2
bacA	-0.822855	0.0748719	0.146593	Bacilysin biosynthesis protein BacA
speA	-0.42253	0.0154668	0.0402818	Arginine decarboxylase
ybdJ	-0.276967	0.0285731	0.0669962	Uncharacterized transcriptional regulatory protein ybdJ
spoIIIAD	0.781841	0.102006	0.186658	Stage III sporulation protein AD
U712_02755	-0.646437	0.0904705	0.170368	Hypothetical Protein
tcyK	0.86325	0.0865128	0.164109	L-cystine-binding protein tcyK
fruA	-0.566343	0.016322	0.0420331	PTS system fructose-specific EIIABC component
htpG	0.277188	0.0162203	0.0418233	Chaperone protein htpG
yngHB	1.11576	0.149635	0.253846	Biotin/lipoyl attachment protein
ygaJ	-0.429659	0.0341138	0.0768068	Uncharacterized peptidase ygaJ
ywlF	-0.260969	0.0174681	0.0443709	Putative sugar phosphate isomerase ywlF
accD	-0.143536	0.0154272	0.0402294	Acetyl-coenzyme A carboxylase carboxyl transferase subunit beta
nosA	-0.24165	0.0199245	0.0494057	Nitric oxide synthase oxygenase
pyrAA	-1.10603	0.0205763	0.050863	Carbamoyl-phosphate synthase pyrimidine-specific small chain
spoVK	-0.437373	0.034426	0.0773931	Stage V sporulation protein K
murD	-0.192376	0.0155593	0.0404717	UDP-N-acetylmuramoylalanine--D-glutamate ligase
mntD	-0.190003	0.0155105	0.0403702	Manganese transport system membrane protein mntD
ogt	-0.264821	0.0250326	0.0599538	Methylated-DNA--protein-cysteine methyltransferase, constitutive
dacF	0.548198	0.078033	0.151564	D-alanyl-D-alanine carboxypeptidase dacF
sumT	-0.411963	0.0297266	0.0689237	Uroporphyrinogen-III C-methyltransferase
yukF	-0.151114	0.0211686	0.0519308	Uncharacterized protein YukF
atpB	-0.157883	0.0157787	0.0408628	ATP synthase subunit a
yrvM	-0.389105	0.0163634	0.0421136	Uncharacterized protein yrvM
isp	-0.667561	0.0856695	0.162658	Hypothetical Protein
ynzF	-0.398608	0.0390405	0.0860846	Uncharacterized protein ynzF
phoA	-0.43918	0.0303906	0.0701198	Alkaline phosphatase 4
rocR	-0.250797	0.0211216	0.0519076	Arginine utilization regulatory protein rocR
iolT	-0.86219	0.050934	0.107119	Major myo-inositol transporter iolT
yitG	-0.412982	0.0369282	0.0822591	Uncharacterized MFS-type transporter yitG
yfjO	-0.270461	0.0174333	0.0443163	Uncharacterized RNA methyltransferase yfjO
U712_05710	-0.296392	0.0281092	0.0660614	Hypothetical Protein
birA	-0.149897	0.0181966	0.0457862	Bifunctional protein BirA
yciB	-0.49627	0.0906321	0.170439	Putative L,D-transpeptidase YciB
ppsD	-0.185195	0.0238134	0.0575142	Plipastatin synthase subunit D
yndM	0.616246	0.0833643	0.15982	Uncharacterized membrane protein yndM
yddR	-0.29241	0.0331089	0.0747568	UPF0173 protein yddR
ytcC	-0.730877	0.0890707	0.168037	Putative glycosyltransferase ytcC
narI	-0.479316	0.0734814	0.144417	Nitrate reductase gamma chain
ydbB	-0.425188	0.0385791	0.0852941	Uncharacterized protein ydbB
ylbF	0.141776	0.0191982	0.0479492	Regulatory protein ylbF
yozG	0.22984	0.0386811	0.0854284	Uncharacterized HTH-type transcriptional regulator yozG
yxeE	0.444808	0.0269185	0.0635516	Uncharacterized protein yxeE
mutY	-0.131045	0.019081	0.0476852	Probable A/G-specific adenine glycosylase YfhQ
yvcN	-0.243145	0.0194233	0.0484237	Uncharacterized acetyltransferase yvcN
tuaC	-0.396867	0.0442223	0.0955332	Putative teichuronic acid biosynthesis glycosyltransferase tuaC
yjcG	0.517411	0.0262622	0.0623576	UPF0477 protein yjcG
spoVE	-0.20743	0.0180051	0.0454076	Stage V sporulation protein E
ytpA	-0.185449	0.0187201	0.0469248	Phospholipase ytpA
gabD	-0.380094	0.0196662	0.0489409	Succinate-semialdehyde dehydrogenase [NADP+]
yneK	-0.205184	0.0255719	0.0611746	Uncharacterized protein yneK
sdpB	0.405367	0.0444358	0.0958378	Sporulation-delaying protein sdpB
phy	0.552793	0.0694979	0.137699	3-phytase
yndD	-0.436325	0.0615805	0.125002	Uncharacterized membrane protein yndD
mdxM	-0.537374	0.0423803	0.0924024	Putative beta-phosphoglucomutase
yabJ	-0.178542	0.0182674	0.0459292	RutC family protein yabJ
panE	-0.174465	0.0220045	0.0537268	Probable 2-dehydropantoate 2-reductase
mdxG	-0.62675	0.058777	0.120672	Maltodextrin transport system permease protein mdxG
ebrA	-0.474534	0.035723	0.0801098	Multidrug resistance protein EbrA
yceJ	0.411338	0.0377257	0.0836484	Uncharacterized MFS-type transporter yceJ
fabD	0.941113	0.0178488	0.0451861	Malonyl CoA-acyl carrier protein transacylase
yvaM	0.461285	0.0580284	0.119848	AB hydrolase superfamily protein yvaM
yfiR	0.225189	0.0292416	0.0681426	Uncharacterized HTH-type transcriptional regulator yfiR
spoIIB	-0.479016	0.0603581	0.123307	Stage II sporulation protein B
rplT	0.295149	0.017636	0.0447217	50S ribosomal protein L20
ymzB	0.483579	0.0478408	0.102001	Uncharacterized protein ymzB
U712_13140	-0.410028	0.0490347	0.103863	Hypothetical Protein
dppC	0.667446	0.115712	0.20627	Dipeptide transport system permease protein dppC
yxaM	-0.274503	0.0381565	0.08445	Uncharacterized MFS-type transporter yxaM
trpS	-0.185431	0.0190592	0.0476594	Tryptophanyl-tRNA synthetase
dsdA	-0.210506	0.023734	0.0573745	Probable D-serine dehydratase
rapG	0.299088	0.0240089	0.05787	Response regulator aspartate phosphatase G
thiV	-0.40573	0.0497159	0.105091	Putative HMP/thiamine permease protein ykoE
yoyG	0.536873	0.10102	0.185221	Hypothetical Protein
comGE	0.884333	0.122234	0.215537	ComG operon protein 5
cotY	-0.613866	0.0585071	0.120357	Spore coat protein Y
yoaP	0.4879	0.0921774	0.172757	Uncharacterized N-acetyltransferase YoaP
ycsG	-0.793819	0.0274569	0.064712	Uncharacterized membrane protein ycsG
yheA	-0.189677	0.0197179	0.0490106	UPF0342 protein yheA
ypeB	0.368134	0.0430921	0.0936716	Sporulation protein ypeB
dinF	-0.339889	0.0273674	0.0645378	Probable multidrug resistance protein ypnP
yfiL	-0.516955	0.0926212	0.173314	Uncharacterized ABC transporter ATP-binding protein YfiL
yyaP	-0.150905	0.0260414	0.0620468	Uncharacterized protein yyaP
rnmV	-0.336036	0.0211622	0.0519308	Uncharacterized protein yabF
lutC	-0.332296	0.0212625	0.0521304	Lactate utilization protein C
yveA	0.392933	0.0653362	0.130794	Aspartate-proton symporter
yjzD	-0.339612	0.0212791	0.0521401	Uncharacterized membrane protein yjzD
yhcU	-0.159677	0.0322533	0.0732242	Uncharacterized protein yhcU
yqaJ	-0.737864	0.112133	0.201363	Uncharacterized protein yqaJ
yyzB	-0.73107	0.113993	0.203933	Uncharacterized protein yyzB
cpgA	-0.117149	0.0206865	0.0510506	Putative ribosome biogenesis GTPase RsgA
thiT	-0.291352	0.0256484	0.0612883	Thiamine transporter ThiT
yitA	-0.379499	0.0673656	0.133991	Probable sulfate adenylyltransferase
yaaR	-0.205084	0.0226423	0.0550568	Uncharacterized protein yaaR
sigO	-0.392397	0.0699811	0.13859	RNA polymerase sigma factor sigO
rpoB	-0.383918	0.0188515	0.0471971	DNA-directed RNA polymerase subunit beta
moaD	-0.320962	0.0306301	0.0705055	Molybdopterin synthase sulfur carrier subunit
U712_01385	-1.2296	0.219143	0.34154	Hypothetical Protein
katA	-0.433325	0.0207529	0.0511839	Vegetative catalase
yojA	-0.77567	0.0726476	0.14305	Uncharacterized permease yojA
gltB	-0.376609	0.0218822	0.0534597	Glutamate synthase [NADPH] small chain
ykoV	0.608068	0.0853751	0.162365	Probable DNA repair protein ykoV
ywjA	-0.383772	0.0209302	0.0515597	Uncharacterized ABC transporter ATP-binding protein YwjA
yozK	0.885663	0.239988	0.365295	Putative UV-damage repair protein uvrX
ydgB	-0.978555	0.142358	0.243597	Hypothetical Protein
cotA	-0.310995	0.0480001	0.102142	Spore coat protein A
rpmJ	-0.192433	0.0201239	0.0498403	50S ribosomal protein L36
yabQ	-0.157649	0.0225429	0.0548797	Spore protein yabQ
yqhV	1.04461	0.175631	0.288263	Uncharacterized protein yqhV
ydzX	-0.838351	0.14781	0.251471	Uncharacterized protein ydzX
ydfJ	-0.322018	0.0498808	0.105278	Membrane protein ydfJ
alsR	-0.309704	0.0309769	0.0710527	HTH-type transcriptional regulator AlsR
mmgD	-0.438495	0.115481	0.205946	2-methylcitrate synthase
smpB	-0.223554	0.0222078	0.0541912	SsrA-binding protein
yclJ	-0.173676	0.0304118	0.0701198	Uncharacterized transcriptional regulatory protein yclJ
ywzF	-0.852437	0.142615	0.243735	Hypothetical Protein
kinA	0.253084	0.0358373	0.0803042	Sporulation kinase A
rnhC	0.178465	0.024943	0.0597737	Ribonuclease HIII
yobD	0.345139	0.0452809	0.0974576	Hypothetical Protein
spoVAB	-0.636397	0.223128	0.345798	Stage V sporulation protein AB
ywhL	-0.524445	0.0650559	0.130395	Uncharacterized protein ywhL
yteA	0.52417	0.106989	0.193636	Uncharacterized protein YteA
yhdJ	0.388485	0.0667435	0.133262	Uncharacterized N-acetyltransferase YhdJ
yybE	-0.320387	0.0303825	0.0701198	Uncharacterized HTH-type transcriptional regulator yybE
frlO	0.601976	0.0975121	0.180509	Uncharacterized ABC transporter extracellular-binding protein yurO
clsB	-0.641691	0.104538	0.190032	Uncharacterized protein YwjE
sspG	0.322097	0.0375872	0.0834792	Small, acid-soluble spore protein G
yugK	-0.320093	0.0229755	0.0557362	Probable NADH-dependent butanol dehydrogenase 2
cotI	-0.647593	0.0834288	0.15987	Spore coat protein I
sspM	0.600087	0.126268	0.220996	Small, acid-soluble spore protein M
yrhO	-0.196956	0.0303137	0.0700496	Uncharacterized protein yrhO
ywmC	-0.353435	0.0542039	0.112894	Uncharacterized protein ywmC
ytoI	-0.196253	0.0264743	0.0626816	Uncharacterized protein ytoI
ftsA	-0.114782	0.0213368	0.0522505	Cell division protein ftsA
pbpB	-0.236341	0.021538	0.0526498	Penicillin-binding protein 2B
cssR	-0.26257	0.033021	0.0746397	Transcriptional regulatory protein CssR
U712_14620	-0.511151	0.0833057	0.159782	Hypothetical Protein
yrrD	-0.331203	0.0507868	0.106864	Uncharacterized protein yrrD
pucC	1.06431	0.165148	0.274627	Probable xanthine dehydrogenase subunit C
yfmM	-0.165459	0.0228131	0.0554072	Uncharacterized ABC transporter ATP-binding protein YfmM
csbA	-0.427743	0.030988	0.0710527	Protein CsbA
mstX	-0.486535	0.109652	0.197937	Protein mistic
nadD	-0.329991	0.0224856	0.0547722	Nicotinate-nucleotide adenylyltransferase
yxkA	-0.519187	0.0614391	0.124899	Uncharacterized protein yxkA
ynaD	0.701448	0.0836021	0.160054	Uncharacterized N-acetyltransferase YnaD
mdxF	-0.655681	0.0612498	0.124637	Maltodextrin transport system permease protein mdxF
gltA	-0.430643	0.0223635	0.054539	Glutamate synthase [NADPH] large chain
yfkQ	-0.309801	0.0605556	0.123588	Uncharacterized membrane protein yfkQ
yycA	0.214826	0.0262068	0.0622961	Putative mannosyltransferase yycA
yitU	-0.288646	0.0277608	0.0653538	Putative phosphatase YitU
yesK	-0.712349	0.0877329	0.165891	Uncharacterized protein yesK
U712_18030	-0.636444	0.166948	0.276994	Hypothetical Protein
yocS	0.260304	0.0587055	0.120645	Uncharacterized sodium-dependent transporter yocS
pbpF	-0.398485	0.0267375	0.0632275	Penicillin-binding protein 1F
yhfP	-0.270118	0.0265563	0.0628399	Putative quinone oxidoreductase YhfP
ydgF	0.102916	0.02314	0.0560696	Uncharacterized transporter YdgF
yybP	-0.672133	0.0674818	0.134154	Uncharacterized lipoprotein yybP
yjcF	0.499858	0.0384537	0.0850623	Uncharacterized N-acetyltransferase YjcF
ctaO	0.447458	0.0542253	0.112894	Protoheme IX farnesyltransferase 1
plsX	1.06813	0.0227254	0.0552266	Phosphate acyltransferase
yabG	-0.584306	0.0477818	0.101992	Sporulation-specific protease yabG
yitF	-0.36873	0.0522366	0.10947	Putative isomerase yitF
lipC	-0.572875	0.0351106	0.0788466	Spore germination lipase lipC
yitV	-0.163443	0.0294528	0.0685014	Putative esterase yitV
gsaB	-0.174761	0.024249	0.0583469	Glutamate-1-semialdehyde 2,1-aminomutase 1
yitK	-0.185257	0.0306049	0.0704865	UPF0234 protein yitk
cotO	0.796548	0.117288	0.208273	Hypothetical Protein
yvrJ	-0.670112	0.197057	0.314093	Uncharacterized protein yvrJ
efeM	-0.261135	0.0239295	0.057746	UPF0409 protein ywbM
pucD	-0.384413	0.0878654	0.166066	Probable xanthine dehydrogenase subunit D
ctaE	0.240523	0.0484165	0.102922	Cytochrome c oxidase subunit 3
crh	-0.306886	0.0287361	0.0672674	HPr-like protein crh
fapR	1.13218	0.0235279	0.0569095	Transcription factor fapR
yyzH	-0.875568	0.0565155	0.117191	Uncharacterized membrane protein yyzH
ywrE	0.521313	0.0478601	0.102001	Uncharacterized protein ywrE
ywaF	-0.336101	0.0603253	0.123304	Uncharacterized protein ywaF
ytzH	-0.259433	0.0290088	0.0677382	Uncharacterized protein ytzH
pstC	-1.61258	0.0627414	0.1268	Probable ABC transporter permease protein yqgH
yoeD	-0.340652	0.0526163	0.109987	Uncharacterized protein yoeD
bkdR	0.430699	0.0267507	0.0632275	Putative sigma L-dependent transcriptional regulator yqiR
pucF	-0.427403	0.0688537	0.136619	Allantoate amidohydrolase
ypbF	-0.274042	0.0441834	0.0955332	Uncharacterized protein ypbF
ytmI	-0.86521	0.250537	0.376168	Uncharacterized N-acetyltransferase YtmI
yueG	-0.163368	0.0341594	0.0768355	Spore germination protein-like protein yueG
ndoA	-0.139369	0.0246691	0.0592544	mRNA interferase EndoA
atpG	-0.170921	0.024107	0.0580389	ATP synthase gamma chain
yxjM	-0.368815	0.033684	0.0758897	Sensor histidine kinase yxjM
yitI	-0.265174	0.0370268	0.0823902	Uncharacterized N-acetyltransferase YitI
yczK	-0.722058	0.174665	0.287019	Uncharacterized protein yczK
ycsF	-0.655671	0.0397947	0.0876076	UPF0271 protein ycsF
rpfA	-0.224771	0.0246191	0.0591688	30S ribosomal protein S1-like
yjqA	-0.204186	0.0363944	0.0813325	Uncharacterized protein yjqA
ksgA	-0.294481	0.0264277	0.062607	Ribosomal RNA small subunit methyltransferase A
apt	0.160483	0.0257335	0.0613486	Adenine phosphoribosyltransferase
cspB	-0.316589	0.0243105	0.058461	Cold shock protein CspB
atpC	-0.162802	0.0252018	0.0603242	ATP synthase epsilon chain
spoIIAB	0.424861	0.116907	0.207773	Anti-sigma F factor
ykoG	-0.18711	0.0494097	0.104604	Uncharacterized transcriptional regulatory protein ykoG
ydzH	-0.598349	0.138258	0.238035	Uncharacterized protein ydzH
fhuC	0.199617	0.0283137	0.0665042	Iron(3+)-hydroxamate import ATP-binding protein FhuC
ykwD	0.292036	0.0489676	0.103774	Uncharacterized protein ykwD
yxjF	-0.231025	0.0601341	0.123031	Uncharacterized oxidoreductase yxjF
sboA	-0.66643	0.212368	0.333745	Subtilosin-A
spsF	-0.417729	0.0863877	0.163947	Spore coat polysaccharide biosynthesis protein spsF
yqaQ	-0.782954	0.250875	0.376267	Uncharacterized protein yqaQ
yfnE	-0.251796	0.0480515	0.102199	Uncharacterized glycosyltransferase yfnE
yodQ	-0.671313	0.127829	0.223162	Uncharacterized metallohydrolase yodQ
ypjD	-0.153718	0.0322135	0.0731739	Uncharacterized protein ypjD
U712_19115	-0.598122	0.18398	0.298419	Hypothetical Protein
ansB	-0.306303	0.0261742	0.0622559	Aspartate ammonia-lyase
ybfM	0.201243	0.0287762	0.0673234	Uncharacterized membrane protein ybfM
yhbF	-0.209731	0.0405588	0.0890059	Uncharacterized protein yhbF
alsT	-0.593887	0.0263227	0.0624654	Amino-acid carrier protein AlsT
mapB	-0.210935	0.0294617	0.0685014	Methionine aminopeptidase 2
ypuD	0.259295	0.0502971	0.106049	Uncharacterized protein ypuD
cotC	-0.419139	0.0976218	0.180631	Spore coat protein C
yurS	0.272823	0.0447324	0.0964272	Uncharacterized protein yurS
ydcK	-0.270612	0.0471095	0.100851	Protein sprT-like
U712_16335	0.385314	0.0929831	0.173913	Hypothetical Protein
ymxH	0.331632	0.0764995	0.149145	Uncharacterized protein ymxH
yqzO	0.884585	0.262467	0.388587	Uncharacterized protein yqzO
U712_16565	0.785284	0.306666	0.435047	Hypothetical Protein
yyaH	-0.335182	0.0777106	0.151151	Uncharacterized protein yyaH
holA	-0.152057	0.0329255	0.074546	Uncharacterized protein yqeN
U712_00475	-0.126723	0.0311187	0.0712342	Hypothetical Protein
[truncated: 2,142 more rows]

[truncated: 3 more sheets: rnhCKO-lexAG92D_vs_PY79_RNA_seq, rnhC_vs_PY79_RNA_seq, rnhB_vs_PY79_RNA_seq]
